# Supplementary material for: Targeted Proteomics Approach Toward Understanding the Role of the Mitochondrial Protease FTSH4 in the Biogenesis of OXPHOS During Arabidopsis Seed Germination
Source: Front Plant Sci. 2018 Jun 15;9:821. doi: 10.3389/fpls.2018.00821 (PMC6014109; doi:10.3389/fpls.2018.00821)
Supplement: Supplementary file 3 [file Data_Sheet_1.XLSX]

## Sheet: AOX1A
DS replicate I
LPADATLR - 428.7480++
Replicate	Peak Area Ratio To Heavy		Sum fractions 5-7
DS_WT_IV_fr2	0.000181334		WT	0.000849323
DS_41_IV_fr2	1.26819e-05		f4-1	0.00063747
DS_42_IV_fr2	0.000108142		f4-2	0.000787662
DS_WT_IV_fr3	7.76935e-05
DS_41_IV_fr3	1.7126e-05
DS_42_IV_fr3	2.13339e-05
DS_WT_IV_fr4	4.04129e-05
DS_41_IV_fr4	0.000109069
DS_42_IV_fr4	3.98751e-05
DS_WT_IV_fr5	8.92939e-05
DS_41_IV_fr5	6.10463e-05
DS_42_IV_fr5b	7.05446e-05
DS_WT_IV_fr6	0.000505334
DS_41_IV_fr6	0.000526587
DS_42_IV_fr6	0.000600119
DS_WT_IV_fr7	0.000254695
DS_41_IV_fr7	4.98373e-05
DS_42_IV_fr7	0.000116998
DS_WT_IV_fr10	8.50204e-05
DS_41_IV_fr10	8.42617e-05
DS_42_IV_fr10b	0.000168053
DS_WT_IV_fr11	0.000109734
DS_41_IV_fr11b	2.75962e-05
DS_42_IV_fr11	9.28848e-05
DS_WT_IV_fr12	7.46734e-05
DS_41_IV_fr12b	0.000119727
DS_42_IV_fr12b	0.00012083

## Sheet: NAD7
DS replicate I						DS replicate II						DS replicate III
LVDIGTVTAQQAK - 672.3801++						LVDIGTVTAQQAK - 672.3801++						LVDIGTVTAQQAK - 672.3801++
Replicate	Peak Area Ratio To Heavy		Sum fractions 2-7			Replicate	Peak Area Ratio To Heavy		Sum fractions 2-7			Replicate	Peak Area Ratio To Heavy		Sum fractions 2-7				Mean for three replicates			SD
DS_WT_I_fr2b	0.00450947		WT	0.0332113		DS_WT_II_fr2b	0.00418428		WT	0.0476848		DS_WT_III_fr2	0.00588096		WT	0.041242			WT	0.0407127		WT	0.00725122
DS_41_I_fr2b	0.00611763		f4-1	0.0396629		DS_41_II_fr2	0.00141435		f4-1	0.0257966		DS_41_III_fr2	0.00707651		f4-1	0.0472975			f4-1	0.0375857		f4-1	0.0108999
DS_42_I_fr2	0.0105294		f4-2	0.0489247		DS_42_II_fr2	0.00647839		f4-2	0.0528625		DS_42_III_fr2b	0.0117472		f4-2	0.0387245			f4-2	0.0468372		f4-2	0.00729653
DS_WT_I_fr3	0.00807534					DS_WT_II_fr3	0.0106534					DS_WT_III_fr3	0.0133164
DS_41_I_fr3	0.00636752					DS_41_II_fr3	0.0037783					DS_41_III_fr3	0.0129977
DS_42_I_fr3c	0.00741056					DS_42_II_fr3	0.0102102					DS_42_III_fr3	0.0084181
DS_WT_I_fr4b	0.00893672					DS_WT_II_fr4	0.00851798					DS_WT_III_fr4	0.0111115
DS_41_I_fr4b	0.0116182					DS_41_II_fr4	0.00896829					DS_41_III_fr4	0.0120349
DS_42_I_fr4b	0.0158751					DS_42_II_fr4	0.0231043					DS_42_III_fr4	0.0125977
DS_WT_I_fr5b	0.00603387					DS_WT_II_fr5	0.0151791					DS_WT_III_fr5	0.00706441
DS_41_I_fr5b	0.0101042					DS_41_II_fr5	0.00661775					DS_41_III_fr5	0.0103917
DS_42_I_fr5b	0.00869627					DS_42_II_fr5	0.00862958					DS_42_III_fr5	0.00344697
DS_WT_I_fr6b	0.00440599					DS_WT_II_fr6	0.00242314					DS_WT_III_fr6	0.00118527
DS_41_I_fr6b	0.00181678					DS_41_II_fr6	0.000973442					DS_41_III_fr6b	0.0027508
DS_42_I_fr6b	0.00439357					DS_42_II_fr6b	0.00163813					DS_42_III_fr6	0.00173509
DS_WT_I_fr7b	0.00124994					DS_WT_II_fr7b	0.00672692					DS_WT_III_fr7	0.00268349
DS_41_I_fr7b	0.00363849					DS_41_II_fr7	0.00404448					DS_41_III_fr7	0.00204591
DS_42_I_fr7b	0.00201983					DS_42_II_fr7b	0.00280187					DS_42_III_fr7	0.000779328
DS_WT_I_fr10b	0.000466929					DS_WT_II_fr10	0.000557178					DS_WT_III_fr10b	0.000212654
DS_41_I_fr10b	0.000218113					DS_41_II_fr10	0.000181003					DS_41_III_fr10	0.000828073
DS_42_I_fr10b	0.000587964					DS_42_II_fr10	0.000688746					DS_42_III_fr10	0.00115371
DS_WT_I_fr11b	0.000553627					DS_WT_II_fr11	0.00143569					DS_WT_III_fr11	0.00243262
DS_41_I_fr11b	0.000702668					DS_41_II_fr11b	0.00169427					DS_41_III_fr11b	0.00153779
DS_42_I_fr11b	0.00195826					DS_42_II_fr11	0.0020038					DS_42_III_fr11	0.00140561
DS_WT_I_fr12c	0.00102557					DS_WT_II_fr12	0.000463629					DS_WT_III_fr12b	9.57485e-05
DS_41_I_fr12c	8.86685e-05					DS_41_II_fr12	0.000608466					DS_41_III_fr12	0.000317051
DS_42_I_fr12c	0.00026797					DS_42_II_fr12	0.000109308					DS_42_III_fr12b	0.000241603
DIDSFTQQFASR - 707.8335++						DIDSFTQQFASR - 707.8335++						DIDSFTQQFASR - 707.8335++
Replicate	Peak Area Ratio To Heavy		Sum fractions 2-7			Replicate	Peak Area Ratio To Heavy		Sum fractions 2-7			Replicate	Peak Area Ratio To Heavy		Sum fractions 2-7				Mean for three replicates			SD
DS_WT_I_fr2b	0.0013508		WT	0.0229168		DS_WT_II_fr2b	0.00138696		WT	0.0226646		DS_WT_III_fr2	0.00294621		WT	0.0196203			WT	0.0217339		WT	0.00183476
DS_41_I_fr2b	0.000623811		f4-1	0.016964		DS_41_II_fr2	0.000316601		f4-1	0.00910895		DS_41_III_fr2	0.00441189		f4-1	0.019862			f4-1	0.0153117		f4-1	0.00556371
DS_42_I_fr2	0.00378262		f4-2	0.0233247		DS_42_II_fr2	0.00164052		f4-2	0.0220129		DS_42_III_fr2b	0.00123172		f4-2	0.0233606			f4-2	0.0228994		f4-2	0.000767928
DS_WT_I_fr3	0.00290272					DS_WT_II_fr3	0.00286409					DS_WT_III_fr3	0.0066622
DS_41_I_fr3	0.0016672					DS_41_II_fr3	0.00181713					DS_41_III_fr3	0.0042071
DS_42_I_fr3c	0.00781245					DS_42_II_fr3	0.00204622					DS_42_III_fr3	0.00429726
DS_WT_I_fr4b	0.0099203					DS_WT_II_fr4	0.00788838					DS_WT_III_fr4	0.00595135
DS_41_I_fr4b	0.0048792					DS_41_II_fr4	0.0030663					DS_41_III_fr4	0.00677747
DS_42_I_fr4b	0.00673185					DS_42_II_fr4	0.00724093					DS_42_III_fr4	0.00803863
DS_WT_I_fr5b	0.0019068					DS_WT_II_fr5	0.0072191					DS_WT_III_fr5	0.00283601
DS_41_I_fr5b	0.00686427					DS_41_II_fr5	0.00244562					DS_41_III_fr5	0.00355196
DS_42_I_fr5b	0.00260541					DS_42_II_fr5	0.0074653					DS_42_III_fr5	0.00358195
DS_WT_I_fr6b	0.00171624					DS_WT_II_fr6	0.00165538					DS_WT_III_fr6	0.000501685
DS_41_I_fr6b	0.000438335					DS_41_II_fr6	0.000667893					DS_41_III_fr6b	0.00015927
DS_42_I_fr6b	0.00160127					DS_42_II_fr6b	0.00159464					DS_42_III_fr6	0.00380054
DS_WT_I_fr7b	0.0051199					DS_WT_II_fr7b	0.00165073					DS_WT_III_fr7	0.000722865
DS_41_I_fr7b	0.00249122					DS_41_II_fr7	0.000795411					DS_41_III_fr7	0.000754334
DS_42_I_fr7b	0.000791115					DS_42_II_fr7b	0.00202532					DS_42_III_fr7	0.0024105
DS_WT_I_fr10b	0.000205879					DS_WT_II_fr10	9.64991e-05					DS_WT_III_fr10b	0.000114228
DS_41_I_fr10b	0.00041851					DS_41_II_fr10	0.000237779					DS_41_III_fr10	6.28402e-05
DS_42_I_fr10b	7.40845e-05					DS_42_II_fr10	0.000252684					DS_42_III_fr10	3.76974e-05
DS_WT_I_fr11b	7.77362e-05					DS_WT_II_fr11	0.00011817					DS_WT_III_fr11	0.000115713
DS_41_I_fr11b	0.00011097					DS_41_II_fr11b	0.000152365					DS_41_III_fr11b	0.000128612
DS_42_I_fr11b	0.000137311					DS_42_II_fr11	5.38412e-05					DS_42_III_fr11	8.54886e-05
DS_WT_I_fr12c	0.000134474					DS_WT_II_fr12	8.17792e-05					DS_WT_III_fr12b	0.000146153
DS_41_I_fr12c	0.000120925					DS_41_II_fr12	0.000141741					DS_41_III_fr12	9.37308e-05
DS_42_I_fr12c	0.000118229					DS_42_II_fr12	6.56659e-05					DS_42_III_fr12b	0.000252651
LLEFYER - 485.2556++						LLEFYER - 485.2556++						LLEFYER - 485.2556++
Replicate	Peak Area Ratio To Heavy		Sum fractions 2-7			Replicate	Peak Area Ratio To Heavy		Sum fractions 2-7			Replicate	Peak Area Ratio To Heavy		Sum fractions 2-7				Mean for three replicates			SD
DS_WT_I_fr2b	0.00285399		WT	0.0132268		DS_WT_II_fr2b	0.00179531		WT	0.0206591		DS_WT_III_fr2	0.0037399		WT	0.0226917			WT	0.0188592		WT	0.00498256
DS_41_I_fr2b	0.00243909		f4-1	0.0168841		DS_41_II_fr2	0.0011406		f4-1	0.0107519		DS_41_III_fr2	0.0041594		f4-1	0.0225314			f4-1	0.0167225		f4-1	0.00589141
DS_42_I_fr2	0.00384339		f4-2	0.0229175		DS_42_II_fr2	0.000997926		f4-2	0.0183996		DS_42_III_fr2b	0.0024806		f4-2	0.0205523			f4-2	0.0206231		f4-2	0.00225977
DS_WT_I_fr3	0.00420827					DS_WT_II_fr3	0.0043358					DS_WT_III_fr3	0.00472008
DS_41_I_fr3	0.00495225					DS_41_II_fr3	0.00187202					DS_41_III_fr3	0.00612072
DS_42_I_fr3c	0.0062278					DS_42_II_fr3	0.00226174					DS_42_III_fr3	0.00629809
DS_WT_I_fr4b	0.00290492					DS_WT_II_fr4	0.00393641					DS_WT_III_fr4	0.00673774
DS_41_I_fr4b	0.00381345					DS_41_II_fr4	0.0030177					DS_41_III_fr4	0.00557544
DS_42_I_fr4b	0.00828193					DS_42_II_fr4	0.00914593					DS_42_III_fr4	0.00770325
DS_WT_I_fr5b	0.0021704					DS_WT_II_fr5	0.00828549					DS_WT_III_fr5	0.00369576
DS_41_I_fr5b	0.00373521					DS_41_II_fr5	0.00341017					DS_41_III_fr5	0.00497214
DS_42_I_fr5b	0.00287583					DS_42_II_fr5	0.00353019					DS_42_III_fr5	0.00316455
DS_WT_I_fr6b	0.000583261					DS_WT_II_fr6	0.00109384					DS_WT_III_fr6	0.00194361
DS_41_I_fr6b	0.00111785					DS_41_II_fr6	0.000468331					DS_41_III_fr6b	0.00080955
DS_42_I_fr6b	0.00029734					DS_42_II_fr6b	0.00141517					DS_42_III_fr6	0.000429871
DS_WT_I_fr7b	0.000505962					DS_WT_II_fr7b	0.00121224					DS_WT_III_fr7	0.00185465
DS_41_I_fr7b	0.000826268					DS_41_II_fr7	0.000843059					DS_41_III_fr7	0.000894139
DS_42_I_fr7b	0.00139121					DS_42_II_fr7b	0.00104867					DS_42_III_fr7	0.000475896
DS_WT_I_fr10b	0.000493533					DS_WT_II_fr10	0.00011092					DS_WT_III_fr10b	0.000499686
DS_41_I_fr10b	0.000241406					DS_41_II_fr10	7.66595e-05					DS_41_III_fr10	0.000151637
DS_42_I_fr10b	0.000707213					DS_42_II_fr10	8.72069e-05					DS_42_III_fr10	8.81149e-05
DS_WT_I_fr11b	0.000233513					DS_WT_II_fr11	0.000157889					DS_WT_III_fr11	0.000261305
DS_41_I_fr11b	9.0515e-05					DS_41_II_fr11b	0.000279183					DS_41_III_fr11b	4.34282e-05
DS_42_I_fr11b	0.000173479					DS_42_II_fr11	0.000556246					DS_42_III_fr11	0.000142047
DS_WT_I_fr12c	0.000309624					DS_WT_II_fr12	0.000167751					DS_WT_III_fr12b	0.000140241
DS_41_I_fr12c	0.000161532					DS_41_II_fr12	0.000217799					DS_41_III_fr12	0.000102905
DS_42_I_fr12c	6.301e-05					DS_42_II_fr12	0.000262693					DS_42_III_fr12b	0.000128034

## Sheet: NAD75
DS replicate I						DS replicate II						DS replicate III
FASEVAGVQDLGILGR - 816.4412++						FASEVAGVQDLGILGR - 816.4412++						FASEVAGVQDLGILGR - 816.4412++
Replicate	Peak Area Ratio To Heavy		Sum fractions 2-4			Replicate	Peak Area Ratio To Heavy		Sum fractions 2-4			Replicate	Peak Area Ratio To Heavy		Sum fractions 2-4				Mean for three replicates			SD
DS_WT_I_fr2b	0.00663419		WT	0.0121003		DS_WT_II_fr2b	0.00584138		WT	0.0133785		DS_WT_III_fr2	0.0116097		WT	0.0219911			WT	0.0158233		WT	0.00537958
DS_41_I_fr2b	0.00528025		f4-1	0.0164743		DS_41_II_fr2	0.00413612		f4-1	0.0153293		DS_41_III_fr2	0.0141783		f4-1	0.0273459			f4-1	0.0197165		f4-1	0.00663201
DS_42_I_fr2	0.019094		f4-2	0.0401809		DS_42_II_fr2	0.0191009		f4-2	0.036359		DS_42_III_fr2b	0.0108091		f4-2	0.0244381			f4-2	0.0336594		f4-2	0.00821126
DS_WT_I_fr3	0.00462849					DS_WT_II_fr3	0.00693947					DS_WT_III_fr3	0.0077878
DS_41_I_fr3	0.0102172					DS_41_II_fr3	0.0104339					DS_41_III_fr3	0.0110662
DS_42_I_fr3c	0.0152043					DS_42_II_fr3	0.0149404					DS_42_III_fr3	0.012288
DS_WT_I_fr4b	0.000837665					DS_WT_II_fr4	0.000597611					DS_WT_III_fr4	0.00259359
DS_41_I_fr4b	0.000976813					DS_41_II_fr4	0.00075932					DS_41_III_fr4	0.00210145
DS_42_I_fr4b	0.00588263					DS_42_II_fr4	0.00231762					DS_42_III_fr4	0.00134109
DS_WT_I_fr5b	0.00092881					DS_WT_II_fr5	0.000527896					DS_WT_III_fr5	0.000268141
DS_41_I_fr5b	0.000628543					DS_41_II_fr5	5.14216e-05					DS_41_III_fr5	0.000380596
DS_42_I_fr5b	0.0010044					DS_42_II_fr5	0.000697963					DS_42_III_fr5	0.000715965
DS_WT_I_fr6b	0.00071251					DS_WT_II_fr6	0.000769756					DS_WT_III_fr6	0.000604927
DS_41_I_fr6b	0.00096633					DS_41_II_fr6	0.000468657					DS_41_III_fr6b	0.000440646
DS_42_I_fr6b	0.000104054					DS_42_II_fr6b	0.000223636					DS_42_III_fr6	0.000886867
DS_WT_I_fr7b	0.000758648					DS_WT_II_fr7b	0.00110333					DS_WT_III_fr7	0.000104035
DS_41_I_fr7b	0.000759155					DS_41_II_fr7	0.00104105					DS_41_III_fr7	0.00063504
DS_42_I_fr7b	0.00112641					DS_42_II_fr7b	0.000748704					DS_42_III_fr7	0.000451131
DS_WT_I_fr10b	0.00029878					DS_WT_II_fr10	0.000501619					DS_WT_III_fr10b	0.000358615
DS_41_I_fr10b	0.000372109					DS_41_II_fr10	0.000344218					DS_41_III_fr10	0.000238689
DS_42_I_fr10b	0.00054243					DS_42_II_fr10	0.000958833					DS_42_III_fr10	0.00093956
DS_WT_I_fr11b	0.000132841					DS_WT_II_fr11	0.000356958					DS_WT_III_fr11	0.000274147
DS_41_I_fr11b	0.000376245					DS_41_II_fr11b	0.00063314					DS_41_III_fr11b	0.00019983
DS_42_I_fr11b	0.000437132					DS_42_II_fr11	0.00197528					DS_42_III_fr11	0.00034554
DS_WT_I_fr12c	0.00256924					DS_WT_II_fr12	0.000488701					DS_WT_III_fr12b	0.00149614
DS_41_I_fr12c	0.0020268					DS_41_II_fr12	0.000166886					DS_41_III_fr12	0.000219265
DS_42_I_fr12c	0.000706511					DS_42_II_fr12	0.000163078					DS_42_III_fr12b	0.000794451
NPAIIVGAGLFNR - 671.3855++						NPAIIVGAGLFNR - 671.3855++						NPAIIVGAGLFNR - 671.3855++
Replicate	Peak Area Ratio To Heavy		Sum fractions 2-4			Replicate	Peak Area Ratio To Heavy		Sum fractions 2-4			Replicate	Peak Area Ratio To Heavy		Sum fractions 2-4				Mean for three replicates			SD
DS_WT_I_fr2b	0.0029065		WT	0.0101232		DS_WT_II_fr2b	0.0123398		WT	0.0347555		DS_WT_III_fr2	0.0128758		WT	0.0284195			WT	0.0244327		WT	0.012791
DS_41_I_fr2b	0.00503429		f4-1	0.0140679		DS_41_II_fr2	0.00287108		f4-1	0.0104559		DS_41_III_fr2	0.0134192		f4-1	0.0397309			f4-1	0.0214182		f4-1	0.0159617
DS_42_I_fr2	0.033944		f4-2	0.0559123		DS_42_II_fr2	0.0101135		f4-2	0.0409977		DS_42_III_fr2b	0.0102143		f4-2	0.0329753			f4-2	0.0432951		f4-2	0.0116398
DS_WT_I_fr3	0.00582656					DS_WT_II_fr3	0.0149083					DS_WT_III_fr3	0.0128914
DS_41_I_fr3	0.00820063					DS_41_II_fr3	0.00696088					DS_41_III_fr3	0.0242269
DS_42_I_fr3c	0.0168484					DS_42_II_fr3	0.0298179					DS_42_III_fr3	0.0209581
DS_WT_I_fr4b	0.00139011					DS_WT_II_fr4	0.00750743					DS_WT_III_fr4	0.00265231
DS_41_I_fr4b	0.000832968					DS_41_II_fr4	0.000623988					DS_41_III_fr4	0.00208472
DS_42_I_fr4b	0.00511991					DS_42_II_fr4	0.0010664					DS_42_III_fr4	0.00180286
DS_WT_I_fr5b	0.00161653					DS_WT_II_fr5	0.00295939					DS_WT_III_fr5	0.000308811
DS_41_I_fr5b	0.000781176					DS_41_II_fr5	0.00101049					DS_41_III_fr5	0.0015524
DS_42_I_fr5b	0.00235925					DS_42_II_fr5	0.000679605					DS_42_III_fr5	0.000274283
DS_WT_I_fr6b	0.000686315					DS_WT_II_fr6	0.00221247					DS_WT_III_fr6	0.000401913
DS_41_I_fr6b	0.00052771					DS_41_II_fr6	0.000733919					DS_41_III_fr6b	0.00143711
DS_42_I_fr6b	0.00105634					DS_42_II_fr6b	0.000377631					DS_42_III_fr6	0.000772416
DS_WT_I_fr7b	0.000227164					DS_WT_II_fr7b	0.00271841					DS_WT_III_fr7	0.00176819
DS_41_I_fr7b	0.00151363					DS_41_II_fr7	0.0047331					DS_41_III_fr7	0.00206192
DS_42_I_fr7b	0.000457623					DS_42_II_fr7b	0.00232554					DS_42_III_fr7	0.00103058
DS_WT_I_fr10b	0.000572894					DS_WT_II_fr10	0.000368594					DS_WT_III_fr10b	0.000510545
DS_41_I_fr10b	0.000722195					DS_41_II_fr10	0.000532559					DS_41_III_fr10	0.00303684
DS_42_I_fr10b	0.000265863					DS_42_II_fr10	0.00054328					DS_42_III_fr10	0.00396501
DS_WT_I_fr11b	0.000409003					DS_WT_II_fr11	0.000139966					DS_WT_III_fr11	0.000590727
DS_41_I_fr11b	0.000299895					DS_41_II_fr11b	0.000198099					DS_41_III_fr11b	0.00021549
DS_42_I_fr11b	0.000391429					DS_42_II_fr11	0.000411475					DS_42_III_fr11	0.00063296
DS_WT_I_fr12c	0.000934678					DS_WT_II_fr12	0.000489396					DS_WT_III_fr12b	0.0023666
DS_41_I_fr12c	0.000523954					DS_41_II_fr12	0.000735365					DS_41_III_fr12	0.000464336
DS_42_I_fr12c	0.000171069					DS_42_II_fr12	0.000665205					DS_42_III_fr12b	0.000619535

## Sheet: CA2
DS replicate I						DS replicate II						DS replicate III
NYINLAQIHASENSK - 567.9567+++						NYINLAQIHASENSK - 567.9567+++						NYINLAQIHASENSK - 567.9567+++
Replicate	Peak Area Ratio To Heavy		Sum fractions 5-7			Replicate	Peak Area Ratio To Heavy		Sum fractions 5-7			Replicate	Peak Area Ratio To Heavy		Sum fractions 5-7				Mean for three replicates			SD
DS_WT_I_fr2b	0.00303704		WT	0.0224049		DS_WT_II_fr2b	0.00068303		WT	0.0306749		DS_WT_III_fr2	0.00239097		WT	0.0482628			WT	0.0337809		WT	0.0132058
DS_41_I_fr2b	0.00279093		f4-1	0.0407807		DS_41_II_fr2	0.00118515		f4-1	0.027509		DS_41_III_fr2	0.00110337		f4-1	0.0296574			f4-1	0.032649		f4-1	0.00712366
DS_42_I_fr2	0.00322903		f4-2	0.0599048		DS_42_II_fr2	0.00201454		f4-2	0.0349988		DS_42_III_fr2b	0.00124039		f4-2	0.0284822			f4-2	0.0411286		f4-2	0.0165839
DS_WT_I_fr3	0.00235088					DS_WT_II_fr3	0.00357811					DS_WT_III_fr3	0.0110864
DS_41_I_fr3	0.00175121					DS_41_II_fr3	0.00349985					DS_41_III_fr3	0.00291834
DS_42_I_fr3c	0.00503433					DS_42_II_fr3	0.00314996					DS_42_III_fr3	0.0105548
DS_WT_I_fr4b	0.00283006					DS_WT_II_fr4	0.00167889					DS_WT_III_fr4	0.00220682
DS_41_I_fr4b	0.00135049					DS_41_II_fr4	0.00259134					DS_41_III_fr4	0.00299219
DS_42_I_fr4b	0.00548417					DS_42_II_fr4	0.00128467					DS_42_III_fr4	0.00344515
DS_WT_I_fr5b	0.00301939					DS_WT_II_fr5	0.00103029					DS_WT_III_fr5	0.00227458
DS_41_I_fr5b	0.00124097					DS_41_II_fr5	0.00276598					DS_41_III_fr5	0.00783043
DS_42_I_fr5b	0.00509101					DS_42_II_fr5	0.00538012					DS_42_III_fr5	0.00244696
DS_WT_I_fr6b	0.00718479					DS_WT_II_fr6	0.00734565					DS_WT_III_fr6	0.0178688
DS_41_I_fr6b	0.0101982					DS_41_II_fr6	0.00598767					DS_41_III_fr6b	0.00554907
DS_42_I_fr6b	0.0222532					DS_42_II_fr6b	0.0138009					DS_42_III_fr6	0.0206041
DS_WT_I_fr7b	0.0122007					DS_WT_II_fr7b	0.022299					DS_WT_III_fr7	0.0281194
DS_41_I_fr7b	0.0293415					DS_41_II_fr7	0.0187554					DS_41_III_fr7	0.0162779
DS_42_I_fr7b	0.0325606					DS_42_II_fr7b	0.0158179					DS_42_III_fr7	0.00543115
DS_WT_I_fr10b	0.000612498					DS_WT_II_fr10	0.000379352					DS_WT_III_fr10b	0.00338383
DS_41_I_fr10b	0.000209409					DS_41_II_fr10	0.000104299					DS_41_III_fr10	0.00247725
DS_42_I_fr10b	0.000648723					DS_42_II_fr10	0.000180746					DS_42_III_fr10	0.000439521
DS_WT_I_fr11b	0.000861034					DS_WT_II_fr11	0.00044253					DS_WT_III_fr11	0.00206157
DS_41_I_fr11b	0.000312024					DS_41_II_fr11b	0.000454186					DS_41_III_fr11b	0.00140128
DS_42_I_fr11b	0.000662317					DS_42_II_fr11	3.14326e-05					DS_42_III_fr11	0.0013638
DS_WT_I_fr12c	0.000173646					DS_WT_II_fr12	0.000131143					DS_WT_III_fr12b	0.000120248
DS_41_I_fr12c	0.00218877					DS_41_II_fr12	0.000276429					DS_41_III_fr12	0.00122177
DS_42_I_fr12c	0.00149975					DS_42_II_fr12	0.000174339					DS_42_III_fr12b	0.000277831
SFEQIEVER - 568.7828++						SFEQIEVER - 568.7828++						SFEQIEVER - 568.7828++
Replicate	Peak Area Ratio To Heavy		Sum fractions 5-7			Replicate	Peak Area Ratio To Heavy		Sum fractions 5-7			Replicate	Peak Area Ratio To Heavy		Sum fractions 5-7				Mean for three replicates			SD
DS_WT_I_fr2b	0.000747816		WT	0.0160111		DS_WT_II_fr2b	7.58031e-05		WT	0.0248731		DS_WT_III_fr2	0.00065161		WT	0.0209448			WT	0.0206097		WT	0.00444052
DS_41_I_fr2b	0.000546978		f4-1	0.0134532		DS_41_II_fr2	0.00010805		f4-1	0.0139236		DS_41_III_fr2	0.00012475		f4-1	0.0149089			f4-1	0.0140953		f4-1	0.000742866
DS_42_I_fr2	0.000735789		f4-2	0.0148978		DS_42_II_fr2	0.000400835		f4-2	0.0178007		DS_42_III_fr2b	0.000219946		f4-2	0.0241365			f4-2	0.018945		f4-2	0.00472446
DS_WT_I_fr3	0.00128958					DS_WT_II_fr3	0.00154554					DS_WT_III_fr3	0.00203907
DS_41_I_fr3	0.00139553					DS_41_II_fr3	0.00100498					DS_41_III_fr3	0.00124727
DS_42_I_fr3c	0.00173839					DS_42_II_fr3	0.00122076					DS_42_III_fr3	0.00227227
DS_WT_I_fr4b	0.000814054					DS_WT_II_fr4	0.00053259					DS_WT_III_fr4	0.000650779
DS_41_I_fr4b	0.000347927					DS_41_II_fr4	6.81024e-05					DS_41_III_fr4	0.000832438
DS_42_I_fr4b	0.000365336					DS_42_II_fr4	0.00138449					DS_42_III_fr4	0.00135559
DS_WT_I_fr5b	0.000402542					DS_WT_II_fr5	0.00030984					DS_WT_III_fr5	0.000331437
DS_41_I_fr5b	0.00183072					DS_41_II_fr5	0.000281985					DS_41_III_fr5	0.00101401
DS_42_I_fr5b	0.00144599					DS_42_II_fr5	0.000503298					DS_42_III_fr5	0.00355752
DS_WT_I_fr6b	0.00334717					DS_WT_II_fr6	0.00662768					DS_WT_III_fr6	0.00849339
DS_41_I_fr6b	0.00157068					DS_41_II_fr6	0.00898649					DS_41_III_fr6b	0.00221954
DS_42_I_fr6b	0.00400565					DS_42_II_fr6b	0.0077486					DS_42_III_fr6	0.0129655
DS_WT_I_fr7b	0.0122614					DS_WT_II_fr7b	0.0179356					DS_WT_III_fr7	0.01212
DS_41_I_fr7b	0.0100518					DS_41_II_fr7	0.00465517					DS_41_III_fr7	0.0116753
DS_42_I_fr7b	0.00944618					DS_42_II_fr7b	0.00954881					DS_42_III_fr7	0.00761355
DS_WT_I_fr10b	4.7603e-05					DS_WT_II_fr10	5.25909e-05					DS_WT_III_fr10b	7.62827e-05
DS_41_I_fr10b	0.00010136					DS_41_II_fr10	0.000140276					DS_41_III_fr10	1.43362e-05
DS_42_I_fr10b	8.29738e-05					DS_42_II_fr10	3.83214e-05					DS_42_III_fr10	5.89207e-05
DS_WT_I_fr11b	0.000848667					DS_WT_II_fr11	0.00126124					DS_WT_III_fr11	0.000669065
DS_41_I_fr11b	0.00102037					DS_41_II_fr11b	0.000405675					DS_41_III_fr11b	0.000248456
DS_42_I_fr11b	0.000399615					DS_42_II_fr11	0.000762109					DS_42_III_fr11	0.00023764
DS_WT_I_fr12c	2.16672e-05					DS_WT_II_fr12	4.55787e-05					DS_WT_III_fr12b	5.66205e-05
DS_41_I_fr12c	2.7902e-05					DS_41_II_fr12	2.72098e-05					DS_41_III_fr12	4.09078e-05
DS_42_I_fr12c	8.68408e-05					DS_42_II_fr12	4.02595e-05					DS_42_III_fr12b	7.35158e-05
AIYTVGNWIR - 596.8273++						AIYTVGNWIR - 596.8273++						AIYTVGNWIR - 596.8273++
Replicate	Peak Area Ratio To Heavy		Sum fractions 5-7			Replicate	Peak Area Ratio To Heavy		Sum fractions 5-7			Replicate	Peak Area Ratio To Heavy		Sum fractions 5-7				Mean for three replicates			SD
DS_WT_I_fr2b	0.00151262		WT	0.0282849		DS_WT_II_fr2b	0.000395361		WT	0.0378387		DS_WT_III_fr2	0.000352443		WT	0.0376517			WT	0.0345917		WT	0.00546273
DS_41_I_fr2b	0.00286218		f4-1	0.0303152		DS_41_II_fr2	0.000360644		f4-1	0.0253265		DS_41_III_fr2	0.00156641		f4-1	0.0310147			f4-1	0.0288855		f4-1	0.00310195
DS_42_I_fr2	0.00218661		f4-2	0.020694		DS_42_II_fr2	0.000838999		f4-2	0.043935		DS_42_III_fr2b	0.00217956		f4-2	0.0426916			f4-2	0.0357735		f4-2	0.013074
DS_WT_I_fr3	0.000774442					DS_WT_II_fr3	0.00257053					DS_WT_III_fr3	0.00446601
DS_41_I_fr3	0.000435928					DS_41_II_fr3	0.000932326					DS_41_III_fr3	0.00207091
DS_42_I_fr3c	0.00607008					DS_42_II_fr3	0.00330868					DS_42_III_fr3	0.00673674
DS_WT_I_fr4b	0.00129533					DS_WT_II_fr4	0.000849579					DS_WT_III_fr4	0.00340682
DS_41_I_fr4b	0.000822968					DS_41_II_fr4	0.000846115					DS_41_III_fr4	0.00299233
DS_42_I_fr4b	0.00171863					DS_42_II_fr4	0.00319935					DS_42_III_fr4	0.0017494
DS_WT_I_fr5b	0.00234649					DS_WT_II_fr5	0.0001311					DS_WT_III_fr5	0.00218237
DS_41_I_fr5b	0.000573259					DS_41_II_fr5	0.000872434					DS_41_III_fr5	0.00317511
DS_42_I_fr5b	0.00160982					DS_42_II_fr5	0.00422666					DS_42_III_fr5	0.00237821
DS_WT_I_fr6b	0.0119632					DS_WT_II_fr6	0.00848134					DS_WT_III_fr6	0.00340389
DS_41_I_fr6b	0.00636599					DS_41_II_fr6	0.00905782					DS_41_III_fr6b	0.00753069
DS_42_I_fr6b	0.00678429					DS_42_II_fr6b	0.0251044					DS_42_III_fr6	0.0182695
DS_WT_I_fr7b	0.0139752					DS_WT_II_fr7b	0.0292263					DS_WT_III_fr7	0.0320654
DS_41_I_fr7b	0.023376					DS_41_II_fr7	0.0153962					DS_41_III_fr7	0.0203089
DS_42_I_fr7b	0.0122999					DS_42_II_fr7b	0.0146039					DS_42_III_fr7	0.0220439
DS_WT_I_fr10b	0.000736246					DS_WT_II_fr10	0.000370972					DS_WT_III_fr10b	0.000419409
DS_41_I_fr10b	0.00124857					DS_41_II_fr10	0.000156364					DS_41_III_fr10	0.000166824
DS_42_I_fr10b	0.000338092					DS_42_II_fr10	0.000326596					DS_42_III_fr10	0.000280341
DS_WT_I_fr11b	0.000473506					DS_WT_II_fr11	0.000166597					DS_WT_III_fr11	0.000620644
DS_41_I_fr11b	0.000278685					DS_41_II_fr11b	0.00208298					DS_41_III_fr11b	0.000365064
DS_42_I_fr11b	0.0011202					DS_42_II_fr11	0.00023777					DS_42_III_fr11	0.000264867
DS_WT_I_fr12c	0.000621308					DS_WT_II_fr12	0.000599386					DS_WT_III_fr12b	0.000227561
DS_41_I_fr12c	0.000928433					DS_41_II_fr12	0.000236321					DS_41_III_fr12	0.000209387
DS_42_I_fr12c	0.000210627					DS_42_II_fr12	0.000361439					DS_42_III_fr12b	0.000366102

## Sheet: SDH1-1
DS replicate I						DS replicate II						DS replicate III
AFGGQSLDFGK - 563.7800++						AFGGQSLDFGK - 563.7800++						AFGGQSLDFGK - 563.7800++
Replicate	Peak Area Ratio To Heavy		Sum fractions 2-4			Replicate	Peak Area Ratio To Heavy		Sum fractions 2-4			Replicate	Peak Area Ratio To Heavy		Sum fractions 2-4				Mean for three replicates			SD
DS_WT_I_fr2b	0.00737116		WT	0.0148081		DS_WT_II_fr2b	0.00333113		WT	0.0225127		DS_WT_III_fr2	0.00535877		WT	0.0201			WT	0.0191403		WT	0.00394095
DS_41_I_fr2b	0.00567227		f4-1	0.0173991		DS_41_II_fr2	0.00359347		f4-1	0.0176196		DS_41_III_fr2	0.00591116		f4-1	0.0220094			f4-1	0.0190094		f4-1	0.00260044
DS_42_I_fr2	0.00668373		f4-2	0.0263351		DS_42_II_fr2	0.00680488		f4-2	0.0270177		DS_42_III_fr2b	0.00614297		f4-2	0.0273074			f4-2	0.0268868		f4-2	0.000499187
DS_WT_I_fr3	0.00698674					DS_WT_II_fr3	0.0180297					DS_WT_III_fr3	0.0112835
DS_41_I_fr3	0.0098008					DS_41_II_fr3	0.0132387					DS_41_III_fr3	0.0145974
DS_42_I_fr3c	0.0167768					DS_42_II_fr3	0.0190525					DS_42_III_fr3	0.0192225
DS_WT_I_fr4b	0.000450194					DS_WT_II_fr4	0.00115189					DS_WT_III_fr4	0.00345777
DS_41_I_fr4b	0.00192601					DS_41_II_fr4	0.000787446					DS_41_III_fr4	0.0015008
DS_42_I_fr4b	0.00287466					DS_42_II_fr4	0.00116031					DS_42_III_fr4	0.0019419
DS_WT_I_fr5b	0.000399682					DS_WT_II_fr5	0.00103039					DS_WT_III_fr5	0.000656382
DS_41_I_fr5b	0.000551621					DS_41_II_fr5	0.000740147					DS_41_III_fr5	0.000976899
DS_42_I_fr5b	0.000265353					DS_42_II_fr5	0.000476437					DS_42_III_fr5	0.000529943
DS_WT_I_fr6b	0.000932736					DS_WT_II_fr6	0.000580693					DS_WT_III_fr6	0.000100782
DS_41_I_fr6b	0.000231955					DS_41_II_fr6	0.00026535					DS_41_III_fr6b	0.000107036
DS_42_I_fr6b	0.00075327					DS_42_II_fr6b	0.00108767					DS_42_III_fr6	0.000229466
DS_WT_I_fr7b	9.58804e-05					DS_WT_II_fr7b	0.00218821					DS_WT_III_fr7	0.000497727
DS_41_I_fr7b	0.000382488					DS_41_II_fr7	0.000142423					DS_41_III_fr7	0.000736002
DS_42_I_fr7b	0.00069301					DS_42_II_fr7b	0.00176686					DS_42_III_fr7	0.000522289
DS_WT_I_fr10b	0.00167993					DS_WT_II_fr10	0.00103322					DS_WT_III_fr10b	0.000920453
DS_41_I_fr10b	0.000557069					DS_41_II_fr10	0.000368991					DS_41_III_fr10	0.000206551
DS_42_I_fr10b	0.000128953					DS_42_II_fr10	0.000658506					DS_42_III_fr10	0.000356073
DS_WT_I_fr11b	0.000815652					DS_WT_II_fr11	0.000864044					DS_WT_III_fr11	0.000435562
DS_41_I_fr11b	0.000300403					DS_41_II_fr11b	0.000461684					DS_41_III_fr11b	0.000952506
DS_42_I_fr11b	0.000871872					DS_42_II_fr11	0.00136101					DS_42_III_fr11	0.000498657
DS_WT_I_fr12c	5.15454e-05					DS_WT_II_fr12	0.000245773					DS_WT_III_fr12b	0.000328752
DS_41_I_fr12c	5.69725e-05					DS_41_II_fr12	0.00054662					DS_41_III_fr12	0.000201063
DS_42_I_fr12c	6.13105e-05					DS_42_II_fr12	0.000588629					DS_42_III_fr12b	0.000211483
SSQTILATGGYGR - 655.8386++						SSQTILATGGYGR - 655.8386++						SSQTILATGGYGR - 655.8386++
Replicate	Peak Area Ratio To Heavy		Sum fractions 2-4			Replicate	Peak Area Ratio To Heavy		Sum fractions 2-4			Replicate	Peak Area Ratio To Heavy		Sum fractions 2-4				Mean for three replicates			SD
DS_WT_I_fr2b	0.0093219		WT	0.026311		DS_WT_II_fr2b	0.00754287		WT	0.0732279		DS_WT_III_fr2	0.0147521		WT	0.0539804			WT	0.0511731		WT	0.0235841
DS_41_I_fr2b	0.0141782		f4-1	0.0369526		DS_41_II_fr2	0.00608867		f4-1	0.0371282		DS_41_III_fr2	0.0231881		f4-1	0.0708267			f4-1	0.0483025		f4-1	0.0195067
DS_42_I_fr2	0.0174839		f4-2	0.0556552		DS_42_II_fr2	0.0089973		f4-2	0.0665725		DS_42_III_fr2b	0.0122764		f4-2	0.0580008			f4-2	0.0600762		f4-2	0.00574691
DS_WT_I_fr3	0.0141415					DS_WT_II_fr3	0.0640514					DS_WT_III_fr3	0.0331399
DS_41_I_fr3	0.0200331					DS_41_II_fr3	0.0285234					DS_41_III_fr3	0.0413695
DS_42_I_fr3c	0.0312864					DS_42_II_fr3	0.0519242					DS_42_III_fr3	0.0385461
DS_WT_I_fr4b	0.00284755					DS_WT_II_fr4	0.00163366					DS_WT_III_fr4	0.00608842
DS_41_I_fr4b	0.00274124					DS_41_II_fr4	0.00251613					DS_41_III_fr4	0.00626909
DS_42_I_fr4b	0.00688494					DS_42_II_fr4	0.00565101					DS_42_III_fr4	0.00717832
DS_WT_I_fr5b	0.00109841					DS_WT_II_fr5	0.0013144					DS_WT_III_fr5	0.00232494
DS_41_I_fr5b	0.003446					DS_41_II_fr5	0.000570649					DS_41_III_fr5	0.00129365
DS_42_I_fr5b	0.00240538					DS_42_II_fr5	0.00161269					DS_42_III_fr5	0.00226648
DS_WT_I_fr6b	0.00213464					DS_WT_II_fr6	0.00183565					DS_WT_III_fr6	0.00161831
DS_41_I_fr6b	0.000974655					DS_41_II_fr6	0.00327004					DS_41_III_fr6b	0.0054799
DS_42_I_fr6b	0.00173767					DS_42_II_fr6b	0.00148272					DS_42_III_fr6	0.0115138
DS_WT_I_fr7b	0.000729872					DS_WT_II_fr7b	0.00113952					DS_WT_III_fr7	0.000694674
DS_41_I_fr7b	0.00217689					DS_41_II_fr7	0.000326532					DS_41_III_fr7	0.00202354
DS_42_I_fr7b	0.000886945					DS_42_II_fr7b	0.00214854					DS_42_III_fr7	0.000736446
DS_WT_I_fr10b	0.00104967					DS_WT_II_fr10	0.000654203					DS_WT_III_fr10b	0.000836476
DS_41_I_fr10b	0.000739521					DS_41_II_fr10	0.000119907					DS_41_III_fr10	0.000426421
DS_42_I_fr10b	0.00143045					DS_42_II_fr10	0.00191634					DS_42_III_fr10	0.00215513
DS_WT_I_fr11b	0.00196302					DS_WT_II_fr11	0.00130309					DS_WT_III_fr11	0.000678844
DS_41_I_fr11b	0.000927451					DS_41_II_fr11b	0.000689932					DS_41_III_fr11b	0.00204027
DS_42_I_fr11b	0.00120508					DS_42_II_fr11	0.000812425					DS_42_III_fr11	0.00147513
DS_WT_I_fr12c	0.000239663					DS_WT_II_fr12	0.00035778					DS_WT_III_fr12b	0.000127575
DS_41_I_fr12c	0.00014658					DS_41_II_fr12	0.000508416					DS_41_III_fr12	0.000121407
DS_42_I_fr12c	0.000391681					DS_42_II_fr12	0.000419207					DS_42_III_fr12b	0.000240548
NSNGSLPTSTIR - 623.8229++							NSNGSLPTSTIR - 623.8229++						NSNGSLPTSTIR - 623.8229++
Replicate	Peak Area Ratio To Heavy		Sum fractions 2-4			Replicate	Peak Area Ratio To Heavy		Sum fractions 2-4			Replicate	Peak Area Ratio To Heavy		Sum fractions 2-4				Mean for three replicates			SD
DS_WT_I_fr2b	0.00328634		WT	0.0126944		DS_WT_II_fr2b	0.00371616		WT	0.0209737		DS_WT_III_fr2	0.00241502		WT	0.0138279			WT	0.015832		WT	0.00448877
DS_41_I_fr2b	0.00634673		f4-1	0.0193567		DS_41_II_fr2	0.00515646		f4-1	0.014241		DS_41_III_fr2	0.00682739		f4-1	0.0225689			f4-1	0.0187222		f4-1	0.00420005
DS_42_I_fr2	0.0102103		f4-2	0.0314119		DS_42_II_fr2	0.00673824		f4-2	0.0318343		DS_42_III_fr2b	0.00607228		f4-2	0.0213723			f4-2	0.0282062		f4-2	0.00592207
DS_WT_I_fr3	0.00908993					DS_WT_II_fr3	0.0157729					DS_WT_III_fr3	0.0108931
DS_41_I_fr3	0.0116626					DS_41_II_fr3	0.00852154					DS_41_III_fr3	0.0139265
DS_42_I_fr3c	0.019164					DS_42_II_fr3	0.0234666					DS_42_III_fr3	0.0144077
DS_WT_I_fr4b	0.0003181					DS_WT_II_fr4	0.00148461					DS_WT_III_fr4	0.000519714
DS_41_I_fr4b	0.00134741					DS_41_II_fr4	0.000563014					DS_41_III_fr4	0.00181502
DS_42_I_fr4b	0.00203763					DS_42_II_fr4	0.00162943					DS_42_III_fr4	0.000892372
DS_WT_I_fr5b	0.000675157					DS_WT_II_fr5	0.00025563					DS_WT_III_fr5	0.00025251
DS_41_I_fr5b	0.000779986					DS_41_II_fr5	0.000232384					DS_41_III_fr5	0.000383657
DS_42_I_fr5b	0.00187983					DS_42_II_fr5	0.000402526					DS_42_III_fr5	0.000313159
DS_WT_I_fr6b	0.000164391					DS_WT_II_fr6	0.000546288					DS_WT_III_fr6	0.000150662
DS_41_I_fr6b	0.000419953					DS_41_II_fr6	0.00025536					DS_41_III_fr6b	0.000915718
DS_42_I_fr6b	0.00185892					DS_42_II_fr6b	0.00108072					DS_42_III_fr6	0.000467469
DS_WT_I_fr7b	0.00158002					DS_WT_II_fr7b	0.000927346					DS_WT_III_fr7	0.00197437
DS_41_I_fr7b	0.00132241					DS_41_II_fr7	0.00125674					DS_41_III_fr7	0.00251646
DS_42_I_fr7b	0.00148068					DS_42_II_fr7b	0.00442302					DS_42_III_fr7	0.000926238
DS_WT_I_fr10b	0.000205128					DS_WT_II_fr10	0.000227479					DS_WT_III_fr10b	0.000343382
DS_41_I_fr10b	0.000376669					DS_41_II_fr10	0.000242037					DS_41_III_fr10	0.000301482
DS_42_I_fr10b	9.51207e-05					DS_42_II_fr10	0.000249502					DS_42_III_fr10	0.000183771
DS_WT_I_fr11b	0.000255906					DS_WT_II_fr11	0.00052488					DS_WT_III_fr11	0.00034059
DS_41_I_fr11b	0.0005109					DS_41_II_fr11b	0.000212332					DS_41_III_fr11b	0.000540058
DS_42_I_fr11b	0.000300451					DS_42_II_fr11	0.000384261					DS_42_III_fr11	0.000660934
DS_WT_I_fr12c	0.000210515					DS_WT_II_fr12	6.79266e-05					DS_WT_III_fr12b	0.000125734
DS_41_I_fr12c	0.0001691					DS_41_II_fr12	0.000113994					DS_41_III_fr12	0.000256307
DS_42_I_fr12c	0.000202193					DS_42_II_fr12	0.000319101					DS_42_III_fr12b	0.000101694

## Sheet: SDH2-2
DS replicate I						DS replicate II						DS replicate III
WNPDNPGKPELQDYK - 600.9566+++						WNPDNPGKPELQDYK - 600.9566+++						WNPDNPGKPELQDYK - 600.9566+++
Replicate	Peak Area Ratio To Heavy		Sum fractions 5-7			Replicate	Peak Area Ratio To Heavy		Sum fractions 5-7			Replicate	Peak Area Ratio To Heavy		Sum fractions 5-7				Mean for three replicates			SD
DS_WT_I_fr2b	0.000101682		WT	0.00199255		DS_WT_II_fr2b	0.000140505		WT	0.00208854		DS_WT_III_fr2	5.90328e-05		WT	0.00149655			WT	0.00185922		WT	0.000317722
DS_41_I_fr2b	0.000386956		f4-1	0.00263294		DS_41_II_fr2	0.000126377		f4-1	0.00154735		DS_41_III_fr2	0.000512032		f4-1	0.00188407			f4-1	0.00202145		f4-1	0.000555682
DS_42_I_fr2	0.000153082		f4-2	0.000982926		DS_42_II_fr2	0.000104313		f4-2	0.00147626		DS_42_III_fr2b	6.10636e-05		f4-2	0.00146059			f4-2	0.00130659		f4-2	0.000280413
DS_WT_I_fr3	0.000905194					DS_WT_II_fr3	0.000224579					DS_WT_III_fr3	0.000868224
DS_41_I_fr3	0.000217108					DS_41_II_fr3	0.000463962					DS_41_III_fr3	0.00107614
DS_42_I_fr3c	0.00070447					DS_42_II_fr3	0.000246752					DS_42_III_fr3	0.000161539
DS_WT_I_fr4b	0.000102857					DS_WT_II_fr4	0.000147573					DS_WT_III_fr4	9.38483e-05
DS_41_I_fr4b	7.83636e-05					DS_41_II_fr4	0.000810108					DS_41_III_fr4	0.000426363
DS_42_I_fr4b	0.00112407					DS_42_II_fr4	0.000560902					DS_42_III_fr4	6.93603e-05
DS_WT_I_fr5b	0.000599467					DS_WT_II_fr5	0.000287733					DS_WT_III_fr5	0.00039512
DS_41_I_fr5b	0.000417602					DS_41_II_fr5	9.71304e-05					DS_41_III_fr5	0.000188068
DS_42_I_fr5b	0.000336266					DS_42_II_fr5	8.49964e-05					DS_42_III_fr5	9.14025e-05
DS_WT_I_fr6b	0.000195245					DS_WT_II_fr6	0.000174589					DS_WT_III_fr6	0.000493688
DS_41_I_fr6b	0.000218858					DS_41_II_fr6	0.000306923					DS_41_III_fr6b	0.000215887
DS_42_I_fr6b	0.000423912					DS_42_II_fr6b	0.000727361					DS_42_III_fr6	0.000255331
DS_WT_I_fr7b	0.00119784					DS_WT_II_fr7b	0.00162622					DS_WT_III_fr7	0.000607744
DS_41_I_fr7b	0.00199648					DS_41_II_fr7	0.00114329					DS_41_III_fr7	0.00148011
DS_42_I_fr7b	0.000222748					DS_42_II_fr7b	0.000663903					DS_42_III_fr7	0.00111386
DS_WT_I_fr10b	5.84015e-05					DS_WT_II_fr10	0.000355615					DS_WT_III_fr10b	0.000180601
DS_41_I_fr10b	0.000171846					DS_41_II_fr10	0.000203897					DS_41_III_fr10	0.000250744
DS_42_I_fr10b	6.49314e-05					DS_42_II_fr10	8.79799e-05					DS_42_III_fr10	7.20102e-05
DS_WT_I_fr11b	8.83079e-05					DS_WT_II_fr11	5.91611e-05					DS_WT_III_fr11	0.000302563
DS_41_I_fr11b	0.0001899					DS_41_II_fr11b	0.00019124					DS_41_III_fr11b	0.000149814
DS_42_I_fr11b	0.000278341					DS_42_II_fr11	7.87081e-05					DS_42_III_fr11	0.000169799
DS_WT_I_fr12c	0.000108982					DS_WT_II_fr12	0.000100475					DS_WT_III_fr12b	5.59287e-05
DS_41_I_fr12c	0.00010932					DS_41_II_fr12	7.71333e-05					DS_41_III_fr12	4.52537e-05
DS_42_I_fr12c	0.000180942					DS_42_II_fr12	0.000144258					DS_42_III_fr12b	0.000135185

## Sheet: SDH2-3
DS replicate I						DS replicate II						DS replicate III
HLLSDPLVR - 525.3087++						HLLSDPLVR - 525.3087++						HLLSDPLVR - 525.3087++
Replicate	Peak Area Ratio To Heavy		Sum fractions 2-7			Replicate	Peak Area Ratio To Heavy		Sum fractions 2-7			Replicate	Peak Area Ratio To Heavy		Sum fractions 2-7				Mean for three replicates			SD
DS_WT_I_fr2b	0.00152292		WT	0.0138146		DS_WT_II_fr2b	0.000376357		WT	0.0316735		DS_WT_III_fr2	0.000587645		WT	0.023177			WT	0.0228884		WT	0.00893293
DS_41_I_fr2b	0.000645084		f4-1	0.0226658		DS_41_II_fr2	0.00101764		f4-1	0.0213202		DS_41_III_fr2	0.0017338		f4-1	0.0290061			f4-1	0.0243307		f4-1	0.00410455
DS_42_I_fr2	0.00154292		f4-2	0.028227		DS_42_II_fr2	0.0013671		f4-2	0.0355926		DS_42_III_fr2b	0.000915956		f4-2	0.0192048			f4-2	0.0276748		f4-2	0.00820781
DS_WT_I_fr3	0.00175543					DS_WT_II_fr3	0.00225388					DS_WT_III_fr3	0.00239056
DS_41_I_fr3	0.00313899					DS_41_II_fr3	0.000651171					DS_41_III_fr3	0.00341865
DS_42_I_fr3c	0.00592665					DS_42_II_fr3	0.00232049					DS_42_III_fr3	0.00207342
DS_WT_I_fr4b	0.00309417					DS_WT_II_fr4	0.00206349					DS_WT_III_fr4	0.00159335
DS_41_I_fr4b	0.00344821					DS_41_II_fr4	0.000293132					DS_41_III_fr4	0.00288685
DS_42_I_fr4b	0.00319897					DS_42_II_fr4	0.00412324					DS_42_III_fr4	0.00218736
DS_WT_I_fr5b	0.00296463					DS_WT_II_fr5	0.0035115					DS_WT_III_fr5	0.00735276
DS_41_I_fr5b	0.00332072					DS_41_II_fr5	0.0028368					DS_41_III_fr5	0.00603728
DS_42_I_fr5b	0.00232504					DS_42_II_fr5	0.00410209					DS_42_III_fr5	0.00427206
DS_WT_I_fr6b	0.00426694					DS_WT_II_fr6	0.0198755					DS_WT_III_fr6	0.0093715
DS_41_I_fr6b	0.0114566					DS_41_II_fr6	0.0155427					DS_41_III_fr6b	0.0139892
DS_42_I_fr6b	0.0134071					DS_42_II_fr6b	0.0226368					DS_42_III_fr6	0.00963763
DS_WT_I_fr7b	0.000210541					DS_WT_II_fr7b	0.00359275					DS_WT_III_fr7	0.00188113
DS_41_I_fr7b	0.000656215					DS_41_II_fr7	0.000978778					DS_41_III_fr7	0.000940294
DS_42_I_fr7b	0.00182636					DS_42_II_fr7b	0.00104283					DS_42_III_fr7	0.000118409
DS_WT_I_fr10b	8.88625e-05					DS_WT_II_fr10	8.10882e-05					DS_WT_III_fr10b	0.000190292
DS_41_I_fr10b	0.00062701					DS_41_II_fr10	0.000234685					DS_41_III_fr10	0.000171355
DS_42_I_fr10b	0.000538407					DS_42_II_fr10	0.000243534					DS_42_III_fr10	1.35494e-05
DS_WT_I_fr11b	0.000343199					DS_WT_II_fr11	0.000784352					DS_WT_III_fr11	0.00189718
DS_41_I_fr11b	0.000460916					DS_41_II_fr11b	0.00113212					DS_41_III_fr11b	0.000155142
DS_42_I_fr11b	0.000693378					DS_42_II_fr11	0.000304849					DS_42_III_fr11	0.000491164
DS_WT_I_fr12c	0.000104589					DS_WT_II_fr12	5.09292e-05					DS_WT_III_fr12b	3.23984e-05
DS_41_I_fr12c	4.74123e-05					DS_41_II_fr12	8.02573e-05					DS_41_III_fr12	8.2186e-05
DS_42_I_fr12c	2.72384e-05					DS_42_II_fr12	3.56192e-05					DS_42_III_fr12b	0.000124375
GLNPASAILK - 492.2978++						GLNPASAILK - 492.2978++						GLNPASAILK - 492.2978++
Replicate	Peak Area Ratio To Heavy		Sum fractions 2-7			Replicate	Peak Area Ratio To Heavy		Sum fractions 2-7			Replicate	Peak Area Ratio To Heavy		Sum fractions 2-7				Mean for three replicates			SD
DS_WT_I_fr2b	0.000787555		WT	0.0144747		DS_WT_II_fr2b	0.000709782		WT	0.0301133		DS_WT_III_fr2	0.00187574		WT	0.0307532			WT	0.0251138		WT	0.00921921
DS_41_I_fr2b	0.00137945		f4-1	0.027762		DS_41_II_fr2	0.000574736		f4-1	0.023884		DS_41_III_fr2	0.00190389		f4-1	0.0368042			f4-1	0.0294834		f4-1	0.00662987
DS_42_I_fr2	0.00156817		f4-2	0.0302118		DS_42_II_fr2	0.00100279		f4-2	0.0397142		DS_42_III_fr2b	0.00156303		f4-2	0.0282878			f4-2	0.0327379		f4-2	0.00611777
DS_WT_I_fr3	0.00172269					DS_WT_II_fr3	0.00379769					DS_WT_III_fr3	0.00408166
DS_41_I_fr3	0.00132477					DS_41_II_fr3	0.00133294					DS_41_III_fr3	0.00765434
DS_42_I_fr3c	0.00567811					DS_42_II_fr3	0.00218575					DS_42_III_fr3	0.00326688
DS_WT_I_fr4b	0.00328498					DS_WT_II_fr4	0.00259265					DS_WT_III_fr4	0.00460531
DS_41_I_fr4b	0.00335022					DS_41_II_fr4	0.00239452					DS_41_III_fr4	0.00566929
DS_42_I_fr4b	0.00449351					DS_42_II_fr4	0.00334057					DS_42_III_fr4	0.00331358
DS_WT_I_fr5b	0.00157093					DS_WT_II_fr5	0.0040933					DS_WT_III_fr5	0.00312366
DS_41_I_fr5b	0.00445225					DS_41_II_fr5	0.00308314					DS_41_III_fr5	0.00385101
DS_42_I_fr5b	0.0036					DS_42_II_fr5	0.00753423					DS_42_III_fr5	0.00396905
DS_WT_I_fr6b	0.00642432					DS_WT_II_fr6	0.0164314					DS_WT_III_fr6	0.0154091
DS_41_I_fr6b	0.0148733					DS_41_II_fr6	0.0151664					DS_41_III_fr6b	0.0149038
DS_42_I_fr6b	0.0140589					DS_42_II_fr6b	0.0242645					DS_42_III_fr6	0.0152272
DS_WT_I_fr7b	0.000684289					DS_WT_II_fr7b	0.00248849					DS_WT_III_fr7	0.00165779
DS_41_I_fr7b	0.00238203					DS_41_II_fr7	0.00133225					DS_41_III_fr7	0.00282188
DS_42_I_fr7b	0.000813085					DS_42_II_fr7b	0.00138644					DS_42_III_fr7	0.000948034
DS_WT_I_fr10b	0.000522163					DS_WT_II_fr10	0.000349825					DS_WT_III_fr10b	0.000378787
DS_41_I_fr10b	0.000152866					DS_41_II_fr10	0.000307077					DS_41_III_fr10	0.000164833
DS_42_I_fr10b	0.000515533					DS_42_II_fr10	0.000841126					DS_42_III_fr10	0.00023034
DS_WT_I_fr11b	0.000455854					DS_WT_II_fr11	0.000660497					DS_WT_III_fr11	0.000822842
DS_41_I_fr11b	0.000708871					DS_41_II_fr11b	0.000424014					DS_41_III_fr11b	0.000499779
DS_42_I_fr11b	0.000383392					DS_42_II_fr11	0.00144999					DS_42_III_fr11	0.00114928
DS_WT_I_fr12c	0.000175961					DS_WT_II_fr12	0.000119287					DS_WT_III_fr12b	0.000158111
DS_41_I_fr12c	9.84046e-05					DS_41_II_fr12	0.000285896					DS_41_III_fr12	0.000147904
DS_42_I_fr12c	0.000488349					DS_42_II_fr12	0.000265082					DS_42_III_fr12b	0.000362712
LQAITESETK - 560.2982++						LQAITESETK - 560.2982++						LQAITESETK - 560.2982++
Replicate	Peak Area Ratio To Heavy		Sum fractions 2-7			Replicate	Peak Area Ratio To Heavy		Sum fractions 2-7			Replicate	Peak Area Ratio To Heavy		Sum fractions 2-7				Mean for three replicates			SD
DS_WT_I_fr2b	0.00122872		WT	0.0177772		DS_WT_II_fr2b	0.000682958		WT	0.0297483		DS_WT_III_fr2	0.00139268		WT	0.0259771			WT	0.0245009		WT	0.00612056
DS_41_I_fr2b	0.00119706		f4-1	0.0272264		DS_41_II_fr2	0.00062772		f4-1	0.0211864		DS_41_III_fr2	0.00136926		f4-1	0.0343054			f4-1	0.0275727		f4-1	0.00656634
DS_42_I_fr2	0.00159218		f4-2	0.0265575		DS_42_II_fr2	0.00130377		f4-2	0.0402583		DS_42_III_fr2b	0.00170619		f4-2	0.0271811			f4-2	0.0313323		f4-2	0.0077364
DS_WT_I_fr3	0.00310261					DS_WT_II_fr3	0.0020895					DS_WT_III_fr3	0.00423712
DS_41_I_fr3	0.00326007					DS_41_II_fr3	0.00138334					DS_41_III_fr3	0.0044206
DS_42_I_fr3c	0.00261131					DS_42_II_fr3	0.00326407					DS_42_III_fr3	0.0024829
DS_WT_I_fr4b	0.00296259					DS_WT_II_fr4	0.00244964					DS_WT_III_fr4	0.00299994
DS_41_I_fr4b	0.00351731					DS_41_II_fr4	0.00148115					DS_41_III_fr4	0.005064
DS_42_I_fr4b	0.00216743					DS_42_II_fr4	0.00256205					DS_42_III_fr4	0.0032723
DS_WT_I_fr5b	0.00220089					DS_WT_II_fr5	0.00290345					DS_WT_III_fr5	0.0029632
DS_41_I_fr5b	0.00202823					DS_41_II_fr5	0.0025132					DS_41_III_fr5	0.00448701
DS_42_I_fr5b	0.00404162					DS_42_II_fr5	0.00615811					DS_42_III_fr5	0.00437237
DS_WT_I_fr6b	0.0071311					DS_WT_II_fr6	0.0188456					DS_WT_III_fr6	0.012944
DS_41_I_fr6b	0.014121					DS_41_II_fr6	0.0137993					DS_41_III_fr6b	0.0165827
DS_42_I_fr6b	0.0144888					DS_42_II_fr6b	0.0251386					DS_42_III_fr6	0.0142243
DS_WT_I_fr7b	0.00115131					DS_WT_II_fr7b	0.00277722					DS_WT_III_fr7	0.0014402
DS_41_I_fr7b	0.00310273					DS_41_II_fr7	0.00138175					DS_41_III_fr7	0.00238178
DS_42_I_fr7b	0.00165616					DS_42_II_fr7b	0.00183166					DS_42_III_fr7	0.00112309
DS_WT_I_fr10b	0.000362218					DS_WT_II_fr10	0.000211029					DS_WT_III_fr10b	0.000544318
DS_41_I_fr10b	0.000250805					DS_41_II_fr10	7.07469e-05					DS_41_III_fr10	0.000102139
DS_42_I_fr10b	0.000398373					DS_42_II_fr10	0.000426136					DS_42_III_fr10	8.37399e-05
DS_WT_I_fr11b	0.000365862					DS_WT_II_fr11	0.000269405					DS_WT_III_fr11	0.00076776
DS_41_I_fr11b	0.000432597					DS_41_II_fr11b	0.000857576					DS_41_III_fr11b	0.000411445
DS_42_I_fr11b	0.000816938					DS_42_II_fr11	0.00110622					DS_42_III_fr11	0.000395414
DS_WT_I_fr12c	6.48739e-05					DS_WT_II_fr12	6.18502e-05					DS_WT_III_fr12b	0.000187897
DS_41_I_fr12c	0.000162513					DS_41_II_fr12	0.000113862					DS_41_III_fr12	4.00839e-05
DS_42_I_fr12c	0.000171611					DS_42_II_fr12	6.2353e-05					DS_42_III_fr12b	4.85729e-05

## Sheet: Rieske
DS replicate I						DS replicate II						DS replicate III
GPAPYNLEVPTYSFLEENK - 1084.5310++						GPAPYNLEVPTYSFLEENK - 1084.5310++						GPAPYNLEVPTYSFLEENK - 1084.5310++
Replicate	Peak Area Ratio To Heavy		Sum fractions 5-7			Replicate	Peak Area Ratio To Heavy		Sum fractions 5-7			Replicate	Peak Area Ratio To Heavy		Sum fractions 5-7				Mean for three replicates			SD
DS_WT_I_fr2b	0.000312306		WT	0.00736749		DS_WT_II_fr2b	0.000327834		WT	0.0039803		DS_WT_III_fr2	0.000626991		WT	0.00438113			WT	0.00524297		WT	0.00185077
DS_41_I_fr2b	0.000176717		f4-1	0.0100195		DS_41_II_fr2	0.000721748		f4-1	0.0040337		DS_41_III_fr2	0.00105511		f4-1	0.0143678			f4-1	0.00947367		f4-1	0.00518864
DS_42_I_fr2	0.000396013		f4-2	0.0157762		DS_42_II_fr2	0.000930105		f4-2	0.0140175		DS_42_III_fr2b	0.00100218		f4-2	0.007769			f4-2	0.0125209		f4-2	0.00420818
DS_WT_I_fr3	0.000533181					DS_WT_II_fr3	0.000584372					DS_WT_III_fr3	0.00296899
DS_41_I_fr3	0.000706794					DS_41_II_fr3	0.00073325					DS_41_III_fr3	0.00118793
DS_42_I_fr3c	0.0004025					DS_42_II_fr3	0.000818788					DS_42_III_fr3	0.000701702
DS_WT_I_fr4b	0.000301144					DS_WT_II_fr4	0.000570177					DS_WT_III_fr4	0.000669288
DS_41_I_fr4b	0.000470797					DS_41_II_fr4	0.00273532					DS_41_III_fr4	0.000394458
DS_42_I_fr4b	0.000557122					DS_42_II_fr4	0.00126896					DS_42_III_fr4	0.000993767
DS_WT_I_fr5b	0.000509911					DS_WT_II_fr5	0.000164242					DS_WT_III_fr5	0.000459387
DS_41_I_fr5b	0.000538582					DS_41_II_fr5	0.00088477					DS_41_III_fr5	0.00151937
DS_42_I_fr5b	0.00145217					DS_42_II_fr5	0.000522244					DS_42_III_fr5	0.00187125
DS_WT_I_fr6b	0.000192426					DS_WT_II_fr6	0.000472953					DS_WT_III_fr6	0.00261425
DS_41_I_fr6b	0.000316534					DS_41_II_fr6	0.00176272					DS_41_III_fr6b	0.00164087
DS_42_I_fr6b	0.00372979					DS_42_II_fr6b	0.000118958					DS_42_III_fr6	0.00104627
DS_WT_I_fr7b	0.00666516					DS_WT_II_fr7b	0.0033431					DS_WT_III_fr7	0.00130749
DS_41_I_fr7b	0.00916434					DS_41_II_fr7	0.00138621					DS_41_III_fr7	0.0112076
DS_42_I_fr7b	0.0105943					DS_42_II_fr7b	0.0133763					DS_42_III_fr7	0.00485148
DS_WT_I_fr10b	0.000749243					DS_WT_II_fr10	0.00044078					DS_WT_III_fr10b	0.000382245
DS_41_I_fr10b	0.00061204					DS_41_II_fr10	0.00106006					DS_41_III_fr10	0.000640003
DS_42_I_fr10b	0.00255007					DS_42_II_fr10	0.0018165					DS_42_III_fr10	0.00618041
DS_WT_I_fr11b	0.00124791					DS_WT_II_fr11	0.00177553					DS_WT_III_fr11	0.00101263
DS_41_I_fr11b	0.00147545					DS_41_II_fr11b	0.000260027					DS_41_III_fr11b	0.00256169
DS_42_I_fr11b	0.000955028					DS_42_II_fr11	0.00639629					DS_42_III_fr11	0.000506334
DS_WT_I_fr12c						DS_WT_II_fr12	0.00182189					DS_WT_III_fr12b
DS_41_I_fr12c						DS_41_II_fr12	0.000363261					DS_41_III_fr12	0.0014514
DS_42_I_fr12c						DS_42_II_fr12	0.000675113					DS_42_III_fr12b
FVYASVLR - 477.7740++						FVYASVLR - 477.7740++						FVYASVLR - 477.7740++
Replicate	Peak Area Ratio To Heavy		Sum fractions 5-7			Replicate	Peak Area Ratio To Heavy		Sum fractions 5-7			Replicate	Peak Area Ratio To Heavy		Sum fractions 5-7				Mean for three replicates			SD
DS_WT_I_fr2b	0.000518838		WT	0.00699714		DS_WT_II_fr2b	0.000465601		WT	0.00915275		DS_WT_III_fr2	0.000364106		WT	0.00927078			WT	0.00847356		WT	0.00127997
DS_41_I_fr2b	0.00081898		f4-1	0.00709009		DS_41_II_fr2	0.000608793		f4-1	0.0068713		DS_41_III_fr2	0.000591987		f4-1	0.014066			f4-1	0.00934248		f4-1	0.00409218
DS_42_I_fr2	0.000965416		f4-2	0.0136279		DS_42_II_fr2	0.000658403		f4-2	0.00950601		DS_42_III_fr2b	0.000524307		f4-2	0.00907717			f4-2	0.010737		f4-2	0.00251275
DS_WT_I_fr3	0.000557672					DS_WT_II_fr3	0.000421299					DS_WT_III_fr3	0.000625895
DS_41_I_fr3	0.000354784					DS_41_II_fr3	0.000652664					DS_41_III_fr3	0.00034874
DS_42_I_fr3c	0.000610685					DS_42_II_fr3	0.000779929					DS_42_III_fr3	0.000182932
DS_WT_I_fr4b	0.000713262					DS_WT_II_fr4	0.000528627					DS_WT_III_fr4	0.00117061
DS_41_I_fr4b	0.0009878					DS_41_II_fr4	0.00037689					DS_41_III_fr4	0.000661551
DS_42_I_fr4b	0.000877374					DS_42_II_fr4	0.00034076					DS_42_III_fr4	0.00144327
DS_WT_I_fr5b	0.000849449					DS_WT_II_fr5	0.000290878					DS_WT_III_fr5	0.00037055
DS_41_I_fr5b	0.000444912					DS_41_II_fr5	0.00016662					DS_41_III_fr5	0.000469314
DS_42_I_fr5b	0.0012997					DS_42_II_fr5	0.000763006					DS_42_III_fr5	0.000597661
DS_WT_I_fr6b	0.00160484					DS_WT_II_fr6	0.0013838					DS_WT_III_fr6	0.000880311
DS_41_I_fr6b	0.00138158					DS_41_II_fr6	0.000837408					DS_41_III_fr6b	0.00152392
DS_42_I_fr6b	0.00162433					DS_42_II_fr6b	0.00105326					DS_42_III_fr6	0.000830686
DS_WT_I_fr7b	0.00454285					DS_WT_II_fr7b	0.00747807					DS_WT_III_fr7	0.00801992
DS_41_I_fr7b	0.0052636					DS_41_II_fr7	0.00586727					DS_41_III_fr7	0.0120728
DS_42_I_fr7b	0.0107039					DS_42_II_fr7b	0.00768974					DS_42_III_fr7	0.00764882
DS_WT_I_fr10b	0.000576607					DS_WT_II_fr10	0.000318482					DS_WT_III_fr10b	0.000513765
DS_41_I_fr10b	0.000336223					DS_41_II_fr10	0.000409717					DS_41_III_fr10	0.000486231
DS_42_I_fr10b	0.000426175					DS_42_II_fr10	0.000667873					DS_42_III_fr10	0.000615739
DS_WT_I_fr11b	0.00130513					DS_WT_II_fr11	0.000507403					DS_WT_III_fr11	0.00125386
DS_41_I_fr11b	0.00119881					DS_41_II_fr11b	0.000484011					DS_41_III_fr11b	0.000923312
DS_42_I_fr11b	0.000980501					DS_42_II_fr11	0.000622374					DS_42_III_fr11	0.000830077
DS_WT_I_fr12c	0.000227086					DS_WT_II_fr12	0.000129207					DS_WT_III_fr12b	0.000258781
DS_41_I_fr12c	0.000250033					DS_41_II_fr12	0.000210014					DS_41_III_fr12	0.000166627
DS_42_I_fr12c	0.000324026					DS_42_II_fr12	0.000234195					DS_42_III_fr12b	0.000159337

## Sheet: COX2
DS replicate I						DS replicate II						DS replicate III
LNQISILVQR - 592.3615++						LNQISILVQR - 592.3615++						LNQISILVQR - 592.3615++
Replicate	Peak Area Ratio To Heavy		Sum fractions 5-7			Replicate	Peak Area Ratio To Heavy		Sum fractions 5-7			Replicate	Peak Area Ratio To Heavy		Sum fractions 5-7				Mean for three replicates			SD
DS_WT_I_fr2b	0.0286079		WT	0.19999		DS_WT_II_fr2b	0.00191685		WT	0.251786		DS_WT_III_fr2	0.0244202		WT	0.267722			WT	0.239833		WT	0.0354126
DS_41_I_fr2b	0.0379219		f4-1	0.162929		DS_41_II_fr2	0.0150346		f4-1	0.183696		DS_41_III_fr2	0.0384478		f4-1	0.246893			f4-1	0.197839		f4-1	0.0437322
DS_42_I_fr2	0.0195117		f4-2	0.404398		DS_42_II_fr2	0.00500763		f4-2	0.560951		DS_42_III_fr2b	0.0117775		f4-2	0.353202			f4-2	0.439517		f4-2	0.108235
DS_WT_I_fr3	0.0166267					DS_WT_II_fr3	0.0513215					DS_WT_III_fr3	0.0249663
DS_41_I_fr3	0.0232616					DS_41_II_fr3	0.0141443					DS_41_III_fr3	0.067849
DS_42_I_fr3c	0.108346					DS_42_II_fr3	0.0533175					DS_42_III_fr3	0.0466343
DS_WT_I_fr4b	0.042318					DS_WT_II_fr4	0.0744761					DS_WT_III_fr4	0.0492553
DS_41_I_fr4b	0.0410376					DS_41_II_fr4	0.0527336					DS_41_III_fr4	0.0328392
DS_42_I_fr4b	0.0515321					DS_42_II_fr4	0.0592001					DS_42_III_fr4	0.0878807
DS_WT_I_fr5b	0.04683					DS_WT_II_fr5	0.0382335					DS_WT_III_fr5	0.0218933
DS_41_I_fr5b	0.0285743					DS_41_II_fr5	0.0545192					DS_41_III_fr5	0.0361462
DS_42_I_fr5b	0.099383					DS_42_II_fr5	0.0382488					DS_42_III_fr5	0.0639852
DS_WT_I_fr6b	0.132356					DS_WT_II_fr6	0.192944					DS_WT_III_fr6	0.225637
DS_41_I_fr6b	0.122521					DS_41_II_fr6	0.107731					DS_41_III_fr6b	0.195219
DS_42_I_fr6b	0.296736					DS_42_II_fr6b	0.501052					DS_42_III_fr6	0.280357
DS_WT_I_fr7b	0.020804					DS_WT_II_fr7b	0.0206076					DS_WT_III_fr7	0.0201918
DS_41_I_fr7b	0.0118337					DS_41_II_fr7	0.0214451					DS_41_III_fr7	0.0155272
DS_42_I_fr7b	0.00827973					DS_42_II_fr7b	0.0216501					DS_42_III_fr7	0.00885943
DS_WT_I_fr10b	0.000929084					DS_WT_II_fr10	0.00554792					DS_WT_III_fr10b	0.00423935
DS_41_I_fr10b	0.0169862					DS_41_II_fr10	0.00822302					DS_41_III_fr10	0.019229
DS_42_I_fr10b	0.013759					DS_42_II_fr10	0.00684446					DS_42_III_fr10	0.0257313
DS_WT_I_fr11b	0.0351624					DS_WT_II_fr11	0.00481111					DS_WT_III_fr11	0.0240604
DS_41_I_fr11b	0.00426197					DS_41_II_fr11b	0.00097888					DS_41_III_fr11b	0.0219552
DS_42_I_fr11b	0.0023999					DS_42_II_fr11	0.00610125					DS_42_III_fr11	0.00602852
DS_WT_I_fr12c	0.00314733					DS_WT_II_fr12	0.00347565					DS_WT_III_fr12b	0.00159824
DS_41_I_fr12c	0.00482441					DS_41_II_fr12	0.00706668					DS_41_III_fr12	0.00189096
DS_42_I_fr12c	0.0023492					DS_42_II_fr12	0.0019877					DS_42_III_fr12b	0.00224417
LLEVDNR - 429.7376++						LLEVDNR - 429.7376++						LLEVDNR - 429.7376++
Replicate	Peak Area Ratio To Heavy		Sum fractions 5-7			Replicate	Peak Area Ratio To Heavy		Sum fractions 5-7			Replicate	Peak Area Ratio To Heavy		Sum fractions 5-7				Mean for three replicates			SD
DS_WT_I_fr2b	0.00172218		WT	0.0202667		DS_WT_II_fr2b	0.000430871		WT	0.0244748		DS_WT_III_fr2	0.00182171		WT	0.0236854			WT	0.022809		WT	0.00223675
DS_41_I_fr2b	0.000962273		f4-1	0.0156911		DS_41_II_fr2	0.00066049		f4-1	0.0170686		DS_41_III_fr2	0.00120112		f4-1	0.0181771			f4-1	0.0169789		f4-1	0.0012454
DS_42_I_fr2	0.00298827		f4-2	0.0257064		DS_42_II_fr2	0.00173917		f4-2	0.029244		DS_42_III_fr2b	0.00176517		f4-2	0.0221779			f4-2	0.0257095		f4-2	0.00353305
DS_WT_I_fr3	0.00323565					DS_WT_II_fr3	0.00212526					DS_WT_III_fr3	0.00507465
DS_41_I_fr3	0.00194997					DS_41_II_fr3	0.00165744					DS_41_III_fr3	0.00287768
DS_42_I_fr3c	0.0046632					DS_42_II_fr3	0.00326854					DS_42_III_fr3	0.0019284
DS_WT_I_fr4b	0.00369566					DS_WT_II_fr4	0.00184579					DS_WT_III_fr4	0.00314944
DS_41_I_fr4b	0.00187527					DS_41_II_fr4	0.00103702					DS_41_III_fr4	0.00262531
DS_42_I_fr4b	0.00267901					DS_42_II_fr4	0.00265912					DS_42_III_fr4	0.0027122
DS_WT_I_fr5b	0.00323011					DS_WT_II_fr5	0.00258311					DS_WT_III_fr5	0.00352101
DS_41_I_fr5b	0.00281887					DS_41_II_fr5	0.00196141					DS_41_III_fr5	0.00262344
DS_42_I_fr5b	0.00518282					DS_42_II_fr5	0.00406391					DS_42_III_fr5	0.00356514
DS_WT_I_fr6b	0.0157516					DS_WT_II_fr6	0.0213544					DS_WT_III_fr6	0.0193431
DS_41_I_fr6b	0.0122609					DS_41_II_fr6	0.0147313					DS_41_III_fr6b	0.0147271
DS_42_I_fr6b	0.0191086					DS_42_II_fr6b	0.0243606					DS_42_III_fr6	0.0178216
DS_WT_I_fr7b	0.00128503					DS_WT_II_fr7b	0.00053727					DS_WT_III_fr7	0.00082131
DS_41_I_fr7b	0.000611298					DS_41_II_fr7	0.000375872					DS_41_III_fr7	0.000826499
DS_42_I_fr7b	0.00141496					DS_42_II_fr7b	0.000819535					DS_42_III_fr7	0.000791237
DS_WT_I_fr10b	0.000192197					DS_WT_II_fr10	0.00032567					DS_WT_III_fr10b	0.000400675
DS_41_I_fr10b	0.000211498					DS_41_II_fr10	0.000355106					DS_41_III_fr10	0.000299408
DS_42_I_fr10b	0.000339607					DS_42_II_fr10	0.00042909					DS_42_III_fr10	0.000246911
DS_WT_I_fr11b	0.000552193					DS_WT_II_fr11	0.000408034					DS_WT_III_fr11	0.00061425
DS_41_I_fr11b	0.000581034					DS_41_II_fr11b	0.000312382					DS_41_III_fr11b	0.00048563
DS_42_I_fr11b	0.000301673					DS_42_II_fr11	0.000255871					DS_42_III_fr11	0.000367197
DS_WT_I_fr12c	1.03069e-05					DS_WT_II_fr12	7.72508e-05					DS_WT_III_fr12b	2.18598e-05
DS_41_I_fr12c	9.45303e-05					DS_41_II_fr12	2.61471e-05					DS_41_III_fr12	2.18238e-05
DS_42_I_fr12c	2.29705e-05					DS_42_II_fr12	0.000130527					DS_42_III_fr12b	0.000210578
IIVTSADVLHSWAVPSLGVK - 698.0649+++						IIVTSADVLHSWAVPSLGVK - 698.0649+++						IIVTSADVLHSWAVPSLGVK - 698.0649+++
Replicate	Peak Area Ratio To Heavy		Sum fractions 5-7			Replicate	Peak Area Ratio To Heavy		Sum fractions 5-7			Replicate	Peak Area Ratio To Heavy		Sum fractions 5-7				Mean for three replicates			SD
DS_WT_I_fr2b	0.00308363		WT	0.0468402		DS_WT_II_fr2b	0.000332382		WT	0.0824707		DS_WT_III_fr2	0.00410276		WT	0.0811901			WT	0.070167		WT	0.0202118
DS_41_I_fr2b	0.00215857		f4-1	0.0473438		DS_41_II_fr2	0.000786941		f4-1	0.033785		DS_41_III_fr2	0.0045345		f4-1	0.0715265			f4-1	0.0508851		f4-1	0.0191183
DS_42_I_fr2	0.0115504		f4-2	0.0669536		DS_42_II_fr2	0.00161919		f4-2	0.108224		DS_42_III_fr2b	0.00304606		f4-2	0.0609154			f4-2	0.0786976		f4-2	0.0257481
DS_WT_I_fr3	0.0198357					DS_WT_II_fr3	0.00824058					DS_WT_III_fr3	0.0132895
DS_41_I_fr3	0.00333668					DS_41_II_fr3	0.00162909					DS_41_III_fr3	0.0188516
DS_42_I_fr3c	0.0241056					DS_42_II_fr3	0.0066407					DS_42_III_fr3	0.00556902
DS_WT_I_fr4b	0.00406619					DS_WT_II_fr4	0.0101357					DS_WT_III_fr4	0.00390756
DS_41_I_fr4b	0.00416992					DS_41_II_fr4	0.00298107					DS_41_III_fr4	0.0075883
DS_42_I_fr4b	0.0110739					DS_42_II_fr4	0.00904553					DS_42_III_fr4	0.00569542
DS_WT_I_fr5b	0.00680169					DS_WT_II_fr5	0.00520004					DS_WT_III_fr5	0.0108445
DS_41_I_fr5b	0.00830191					DS_41_II_fr5	0.00327832					DS_41_III_fr5	0.0118875
DS_42_I_fr5b	0.0133479					DS_42_II_fr5	0.00925226					DS_42_III_fr5	0.0209446
DS_WT_I_fr6b	0.0370839					DS_WT_II_fr6	0.074128					DS_WT_III_fr6	0.068258
DS_41_I_fr6b	0.0349364					DS_41_II_fr6	0.0302147					DS_41_III_fr6b	0.0512592
DS_42_I_fr6b	0.0527879					DS_42_II_fr6b	0.0962498					DS_42_III_fr6	0.0375095
DS_WT_I_fr7b	0.00295457					DS_WT_II_fr7b	0.00314267					DS_WT_III_fr7	0.00208762
DS_41_I_fr7b	0.00410554					DS_41_II_fr7	0.000292021					DS_41_III_fr7	0.00837972
DS_42_I_fr7b	0.000817896					DS_42_II_fr7b	0.00272186					DS_42_III_fr7	0.00246134
DS_WT_I_fr10b	0.00155508					DS_WT_II_fr10	0.000302005					DS_WT_III_fr10b	0.00116225
DS_41_I_fr10b	0.000454265					DS_41_II_fr10	0.00141368					DS_41_III_fr10	0.000933357
DS_42_I_fr10b	0.00126131					DS_42_II_fr10	0.00033339					DS_42_III_fr10	0.000289614
DS_WT_I_fr11b	0.000624358					DS_WT_II_fr11	0.000324839					DS_WT_III_fr11	0.000562055
DS_41_I_fr11b	7.37152e-05					DS_41_II_fr11b	0.000153879					DS_41_III_fr11b	0.00073705
DS_42_I_fr11b	0.000483734					DS_42_II_fr11	0.000491315					DS_42_III_fr11	0.0021165
DS_WT_I_fr12c						DS_WT_II_fr12	0.00138207					DS_WT_III_fr12b	0.00656504
DS_41_I_fr12c						DS_41_II_fr12	0.000179087					DS_41_III_fr12	0.000320723
DS_42_I_fr12c	0.000562032					DS_42_II_fr12	0.00111121					DS_42_III_fr12b	0.0024414

## Sheet: COX5C
DS replicate I						DS replicate II						DS replicate III
TFYDLLER - 528.7717++						TFYDLLER - 528.7717++						TFYDLLER - 528.7717++
Replicate	Peak Area Ratio To Heavy		Sum fractions 10-12			Replicate	Peak Area Ratio To Heavy		Sum fractions 10-12			Replicate	Peak Area Ratio To Heavy		Sum fractions 10-12				Mean for three replicates			SD
DS_WT_I_fr2b	0.00020056		WT	0.0130688		DS_WT_II_fr2b	0.000158393		WT	0.0155383		DS_WT_III_fr2	0.000260003		WT	0.0147448			WT	0.0144506		WT	0.00126078
DS_41_I_fr2b	0.000658941		f4-1	0.0137321		DS_41_II_fr2	0.00030638		f4-1	0.0125807		DS_41_III_fr2	0.000528608		f4-1	0.0184932			f4-1	0.0149353		f4-1	0.00313448
DS_42_I_fr2	0.00079661		f4-2	0.021005		DS_42_II_fr2	0.000185043		f4-2	0.0265687		DS_42_III_fr2b	0.000372043		f4-2	0.0197299			f4-2	0.0224345		f4-2	0.00363664
DS_WT_I_fr3	0.000283323					DS_WT_II_fr3	0.000863887					DS_WT_III_fr3	0.000737605
DS_41_I_fr3	0.000228367					DS_41_II_fr3	0.000284983					DS_41_III_fr3	0.000247251
DS_42_I_fr3c	0.000606262					DS_42_II_fr3	0.000517753					DS_42_III_fr3	0.000175687
DS_WT_I_fr4b	0.000520162					DS_WT_II_fr4	0.000230535					DS_WT_III_fr4	0.000320528
DS_41_I_fr4b	0.000336027					DS_41_II_fr4	0.000422053					DS_41_III_fr4	0.000342364
DS_42_I_fr4b	0.000743361					DS_42_II_fr4	0.000534384					DS_42_III_fr4	0.000343951
DS_WT_I_fr5b	0.000391522					DS_WT_II_fr5	0.000301378					DS_WT_III_fr5	0.000325733
DS_41_I_fr5b	0.000169674					DS_41_II_fr5	0.000203894					DS_41_III_fr5	0.000559774
DS_42_I_fr5b	0.000515864					DS_42_II_fr5	0.000367688					DS_42_III_fr5	0.000230416
DS_WT_I_fr6b	0.000996007					DS_WT_II_fr6	0.000268951					DS_WT_III_fr6	0.000309687
DS_41_I_fr6b	0.000349686					DS_41_II_fr6	0.000214793					DS_41_III_fr6b	0.00101482
DS_42_I_fr6b	0.000267582					DS_42_II_fr6b	0.000268263					DS_42_III_fr6	0.00032191
DS_WT_I_fr7b	0.000590077					DS_WT_II_fr7b	0.00051436					DS_WT_III_fr7	0.000198693
DS_41_I_fr7b	0.000320921					DS_41_II_fr7	0.000507193					DS_41_III_fr7	0.000647429
DS_42_I_fr7b	0.000332803					DS_42_II_fr7b	0.000557861					DS_42_III_fr7	0.000399673
DS_WT_I_fr10b	0.000252253					DS_WT_II_fr10	0.000248176					DS_WT_III_fr10b	0.000404335
DS_41_I_fr10b	0.000211778					DS_41_II_fr10	0.000340597					DS_41_III_fr10	0.000458879
DS_42_I_fr10b	0.000623502					DS_42_II_fr10	0.000203004					DS_42_III_fr10	0.000380834
DS_WT_I_fr11b	0.00924035					DS_WT_II_fr11	0.00710084					DS_WT_III_fr11	0.00750979
DS_41_I_fr11b	0.00786139					DS_41_II_fr11b	0.0071103					DS_41_III_fr11b	0.00939425
DS_42_I_fr11b	0.0155415					DS_42_II_fr11	0.0244986					DS_42_III_fr11	0.0189586
DS_WT_I_fr12c	0.00357617					DS_WT_II_fr12	0.00818932					DS_WT_III_fr12b	0.00683065
DS_41_I_fr12c	0.00565896					DS_41_II_fr12	0.00512984					DS_41_III_fr12	0.00864003
DS_42_I_fr12c	0.00484					DS_42_II_fr12	0.00186708					DS_42_III_fr12b	0.000390466
APP/TAIR shows single proteome mapping of this peptide but UniProt shows also in At3g62400 (5C-2)

[truncated: 5 more sheets: ATP1, ATP2, VDAC1, VDAC3, PHB3]
