# Supplementary material for: Targeted Proteomics Approach Toward Understanding the Role of the Mitochondrial Protease FTSH4 in the Biogenesis of OXPHOS During Arabidopsis Seed Germination
Source: Front Plant Sci. 2018 Jun 15;9:821. doi: 10.3389/fpls.2018.00821 (PMC6014109; doi:10.3389/fpls.2018.00821)
Supplement: Supplementary file 4 [file Data_Sheet_2.XLSX]

## Sheet: AOX1A
0h replicate I
LPADATLR - 428.7480++
Replicate	Peak Area Ratio To Heavy		Sum fractions 5-7
0h_WT_IV_fr2	2.08647e-05		WT	0.000184923
0h_41_IV_fr2	3.30023e-05		f4-1	0.000234318
0h_42_IV_fr2b	4.84912e-05		f4-2	0.000260289
0h_WT_IV_fr3	1.62653e-05
0h_41_IV_fr3b	2.04018e-05
0h_42_IV_fr3	2.20619e-05
0h_WT_IV_fr4b	2.11332e-05
0h_41_IV_fr4	8.5648e-05
0h_42_IV_fr4	2.23419e-05
0h_WT_IV_fr5b	1.63992e-05
0h_41_IV_fr5	1.95396e-05
0h_42_IV_fr5	2.87781e-05
0h_WT_IV_fr6	2.16807e-05
0h_41_IV_fr6	0.000189893
0h_42_IV_fr6	0.000162684
0h_WT_IV_fr7	0.000146843
0h_41_IV_fr7	2.4886e-05
0h_42_IV_fr7	6.88276e-05
0h_WT_IV_fr10	1.83737e-05
0h_41_IV_fr10	4.43748e-05
0h_42_IV_fr10	3.87023e-05
0h_WT_IV_fr11	4.91276e-05
0h_41_IV_fr11	3.5912e-05
0h_42_IV_fr11b	0.000177265
0h_WT_IV_fr12	2.09531e-05
0h_41_IV_fr12	9.56573e-05
0h_42_IV_fr12	5.96552e-05

## Sheet: NAD7
0h replicate I						0h replicate II						0h replicate III
LVDIGTVTAQQAK - 672.3801++						LVDIGTVTAQQAK - 672.3801++						LVDIGTVTAQQAK - 672.3801++
Replicate	Peak Area Ratio To Heavy		Sum fractions 2-7			Replicate	Peak Area Ratio To Heavy		Sum fractions 2-7			Replicate	Peak Area Ratio To Heavy		Sum fractions 2-7				Mean for three replicates			SD
0h_WT_I_fr2	0.00235691		WT	0.0306716		0h_WT_II_fr2	0.00399527		WT	0.0172309		0h_WT_III_fr2	0.00412534		WT	0.0167263			WT	0.0215429		WT	0.00790967
0h_41_I_fr2	0.00307165		f4-1	0.0455539		0h_41_II_fr2	0.0033574		f4-1	0.0241311		0h_41_III_fr2	0.00405973		f4-1	0.018544			f4-1	0.0294097		f4-1	0.0142577
0h_42_I_fr2	0.0023142		f4-2	0.0140131		0h_42_II_fr2	0.000689845		f4-2	0.0054647		0h_42_III_fr2	0.00221184		f4-2	0.0140392			f4-2	0.0111723		f4-2	0.00494297
0h_WT_I_fr3	0.00445455					0h_WT_II_fr3b	0.00277373					0h_WT_III_fr3	0.00572215
0h_41_I_fr3	0.00304196					0h_41_II_fr3	0.0033273					0h_41_III_fr3	0.00450838
0h_42_I_fr3	0.00213781					0h_42_II_fr3	0.000310958					0h_42_III_fr3	0.00345923
0h_WT_I_fr4	0.00508098					0h_WT_II_fr4	0.00462159					0h_WT_III_fr4	0.0024247
0h_41_I_fr4	0.00900424					0h_41_II_fr4	0.00782032					0h_41_III_fr4	0.0046521
0h_42_I_fr4	0.00397345					0h_42_II_fr4	0.00179046					0h_42_III_fr4	0.00474071
0h_WT_I_fr5	0.00943984					0h_WT_II_fr5	0.0042597					0h_WT_III_fr5b	0.00337746
0h_41_I_fr5b	0.0190654					0h_41_II_fr5	0.00656181					0h_41_III_fr5	0.00349685
0h_42_I_fr5	0.00505839					0h_42_II_fr5c	0.00137259					0h_42_III_fr5	0.00185594
0h_WT_I_fr6	0.00722584					0h_WT_II_fr6	0.00136673					0h_WT_III_fr6	0.000557539
0h_41_I_fr6	0.0101308					0h_41_II_fr6b	0.00234539					0h_41_III_fr6	0.00159202
0h_42_I_fr6	0.000389871					0h_42_II_fr6b	0.000955865					0h_42_III_fr6	0.00110869
0h_WT_I_fr7b	0.00211344					0h_WT_II_fr7	0.000213868					0h_WT_III_fr7	0.000519063
0h_41_I_fr7b	0.00123986					0h_41_II_fr7	0.000718831					0h_41_III_fr7	0.000234901
0h_42_I_fr7	0.000139424					0h_42_II_fr7	0.000344983					0h_42_III_fr7	0.000662755
0h_WT_I_fr10	0.000129078					0h_WT_II_fr10	0.000655294					0h_WT_III_fr10	0.000362883
0h_41_I_fr10	4.53236e-05					0h_41_II_fr10	0.000536288					0h_41_III_fr10	0.000546614
0h_42_I_fr10	0.000605853					0h_42_II_fr10	0.00187696					0h_42_III_fr10	0.000746147
0h_WT_I_fr11b	0.000566892					0h_WT_II_fr11	0.00165904					0h_WT_III_fr11	0.000163913
0h_41_I_fr11	0.000940953					0h_41_II_fr11	0.000293086					0h_41_III_fr11	0.00323107
0h_42_I_fr11	0.000996368					0h_42_II_fr11	0.000357855					0h_42_III_fr11	0.000498478
0h_WT_I_fr12b	0.000106801					0h_WT_II_fr12	0.000311194					0h_WT_III_fr12	2.48692e-05
0h_41_I_fr12b	2.63257e-05					0h_41_II_fr12	0.000116629					0h_41_III_fr12	7.83275e-05
0h_42_I_fr12	3.47916e-05					0h_42_II_fr12b	0.000130731					0h_42_III_fr12	5.67711e-05
DIDSFTQQFASR - 707.8335++						DIDSFTQQFASR - 707.8335++						DIDSFTQQFASR - 707.8335++
Replicate	Peak Area Ratio To Heavy		Sum fractions 2-7			Replicate	Peak Area Ratio To Heavy		Sum fractions 2-7			Replicate	Peak Area Ratio To Heavy		Sum fractions 2-7				Mean for three replicates			SD
0h_WT_I_fr2	0.000869251		WT	0.0116134		0h_WT_II_fr2	0.000718778		WT	0.00634729		0h_WT_III_fr2	0.000572575		WT	0.00858869			WT	0.0088498		WT	0.00264276
0h_41_I_fr2	0.000147966		f4-1	0.0168292		0h_41_II_fr2	0.00225944		f4-1	0.0122627		0h_41_III_fr2	0.000713525		f4-1	0.00764523			f4-1	0.0122457		f4-1	0.00459202
0h_42_I_fr2	0.000241973		f4-2	0.00707667		0h_42_II_fr2	0.000539384		f4-2	0.0040938		0h_42_III_fr2	0.0013547		f4-2	0.00612682			f4-2	0.00576576		f4-2	0.00152386
0h_WT_I_fr3	0.00175058					0h_WT_II_fr3b	0.00077699					0h_WT_III_fr3	0.00324148
0h_41_I_fr3	0.00157864					0h_41_II_fr3	0.000827258					0h_41_III_fr3	0.00162555
0h_42_I_fr3	0.00130551					0h_42_II_fr3	7.13494e-05					0h_42_III_fr3	0.00133293
0h_WT_I_fr4	0.00241715					0h_WT_II_fr4	0.000493847					0h_WT_III_fr4	0.00212216
0h_41_I_fr4	0.00241526					0h_41_II_fr4	0.00295466					0h_41_III_fr4	0.000579393
0h_42_I_fr4	0.00178294					0h_42_II_fr4	0.000226707					0h_42_III_fr4	0.00168838
0h_WT_I_fr5	0.00223091					0h_WT_II_fr5	0.00203541					0h_WT_III_fr5b	0.000677623
0h_41_I_fr5b	0.00715817					0h_41_II_fr5	0.00281985					0h_41_III_fr5	0.00284706
0h_42_I_fr5	0.00264311					0h_42_II_fr5c	0.000440224					0h_42_III_fr5	0.00031458
0h_WT_I_fr6	0.00414616					0h_WT_II_fr6	0.00199172					0h_WT_III_fr6	0.00144265
0h_41_I_fr6	0.00492343					0h_41_II_fr6b	0.00317555					0h_41_III_fr6	0.000578402
0h_42_I_fr6	0.00103728					0h_42_II_fr6b	0.00269241					0h_42_III_fr6	0.00133126
0h_WT_I_fr7b	0.00019936					0h_WT_II_fr7	0.000330548					0h_WT_III_fr7	0.000532209
0h_41_I_fr7b	0.000605772					0h_41_II_fr7	0.000225903					0h_41_III_fr7	0.0013013
0h_42_I_fr7	6.58573e-05					0h_42_II_fr7	0.00012373					0h_42_III_fr7	0.000104966
0h_WT_I_fr10	8.70333e-05					0h_WT_II_fr10	0.000206252					0h_WT_III_fr10	0.000161178
0h_41_I_fr10	0.000160161					0h_41_II_fr10	4.53773e-05					0h_41_III_fr10	0.000104987
0h_42_I_fr10	0.000441212					0h_42_II_fr10	0.000115167					0h_42_III_fr10	0.000117003
0h_WT_I_fr11b	8.72217e-05					0h_WT_II_fr11	3.75418e-05					0h_WT_III_fr11	0.000219796
0h_41_I_fr11	0.000408353					0h_41_II_fr11	0.000150476					0h_41_III_fr11	0.000608417
0h_42_I_fr11	8.59337e-05					0h_42_II_fr11	0.000186935					0h_42_III_fr11	0.000175399
0h_WT_I_fr12b	0.000139204					0h_WT_II_fr12	5.05336e-05					0h_WT_III_fr12	0.00011467
0h_41_I_fr12b	0.000128076					0h_41_II_fr12	0.000185458					0h_41_III_fr12	0.00010135
0h_42_I_fr12	6.92112e-05					0h_42_II_fr12b	0.000173128					0h_42_III_fr12	0.000138988
LLEFYER - 485.2556++						LLEFYER - 485.2556++						LLEFYER - 485.2556++
Replicate	Peak Area Ratio To Heavy		Sum fractions 2-7			Replicate	Peak Area Ratio To Heavy		Sum fractions 2-7			Replicate	Peak Area Ratio To Heavy		Sum fractions 2-7				Mean for three replicates			SD
0h_WT_I_fr2	0.00173825		WT	0.0196551		0h_WT_II_fr2	0.00243134		WT	0.0105474		0h_WT_III_fr2	0.00282557		WT	0.00953954			WT	0.0132474		WT	0.00557212
0h_41_I_fr2	0.00257584		f4-1	0.0231126		0h_41_II_fr2	0.00148086		f4-1	0.0104393		0h_41_III_fr2	0.00158958		f4-1	0.0107921			f4-1	0.0147813		f4-1	0.00721728
0h_42_I_fr2	0.0023796		f4-2	0.0134832		0h_42_II_fr2	0.000853931		f4-2	0.00448652		0h_42_III_fr2	0.00203092		f4-2	0.00868889			f4-2	0.00888622		f4-2	0.00450161
0h_WT_I_fr3	0.00473465					0h_WT_II_fr3b	0.00154397					0h_WT_III_fr3	0.00150928
0h_41_I_fr3	0.00130253					0h_41_II_fr3	0.00182609					0h_41_III_fr3	0.00223483
0h_42_I_fr3	0.00379254					0h_42_II_fr3	0.000902013					0h_42_III_fr3	0.00175246
0h_WT_I_fr4	0.00350167					0h_WT_II_fr4	0.00137451					0h_WT_III_fr4	0.00152665
0h_41_I_fr4	0.00651248					0h_41_II_fr4	0.00247957					0h_41_III_fr4	0.00245852
0h_42_I_fr4	0.00401185					0h_42_II_fr4	0.000807916					0h_42_III_fr4	0.00151331
0h_WT_I_fr5	0.005795					0h_WT_II_fr5	0.0030821					0h_WT_III_fr5b	0.00256129
0h_41_I_fr5b	0.00899499					0h_41_II_fr5	0.00339983					0h_41_III_fr5	0.00294051
0h_42_I_fr5	0.00163345					0h_42_II_fr5c	0.00100488					0h_42_III_fr5	0.00164455
0h_WT_I_fr6	0.00291031					0h_WT_II_fr6	0.00162445					0h_WT_III_fr6	0.000738744
0h_41_I_fr6	0.00214034					0h_41_II_fr6b	0.000837269					0h_41_III_fr6	0.00104503
0h_42_I_fr6	0.00124497					0h_42_II_fr6b	0.000571583					0h_42_III_fr6	0.00130754
0h_WT_I_fr7b	0.000975255					0h_WT_II_fr7	0.000491064					0h_WT_III_fr7	0.000378003
0h_41_I_fr7b	0.00158645					0h_41_II_fr7	0.000415679					0h_41_III_fr7	0.000523578
0h_42_I_fr7	0.000420823					0h_42_II_fr7	0.000346197					0h_42_III_fr7	0.000440106
0h_WT_I_fr10	0.000162623					0h_WT_II_fr10	0.000228842					0h_WT_III_fr10	0.000215337
0h_41_I_fr10	0.000650779					0h_41_II_fr10	0.000513973					0h_41_III_fr10	0.00038851
0h_42_I_fr10	0.000153299					0h_42_II_fr10	0.000203955					0h_42_III_fr10	0.000120679
0h_WT_I_fr11b	0.000620879					0h_WT_II_fr11	0.00035675					0h_WT_III_fr11	0.000247771
0h_41_I_fr11	0.000220479					0h_41_II_fr11	0.000685865					0h_41_III_fr11	0.00088504
0h_42_I_fr11	0.000192482					0h_42_II_fr11	0.000353219					0h_42_III_fr11	0.000956796
0h_WT_I_fr12b	0.000136421					0h_WT_II_fr12	0.000589018					0h_WT_III_fr12	0.000195213
0h_41_I_fr12b	0.000120544					0h_41_II_fr12	0.000175565					0h_41_III_fr12	0.000108686
0h_42_I_fr12	0.000157412					0h_42_II_fr12b	0.000165084					0h_42_III_fr12	7.12092e-05

## Sheet: NAD75
0h replicate I						0h replicate II							0h replicate III
FASEVAGVQDLGILGR - 816.4412++						FASEVAGVQDLGILGR - 816.4412++							FASEVAGVQDLGILGR - 816.4412++
Replicate	Peak Area Ratio To Heavy		Sum fractions 2-4			Replicate	Peak Area Ratio To Heavy		Sum fractions 2-4				Replicate	Peak Area Ratio To Heavy		Sum fractions 2-4				Mean for three replicates			SD
0h_WT_I_fr2	0.0026918		WT	0.0120996		0h_WT_II_fr2	0.00277872		WT	0.0152293			0h_WT_III_fr2	0.00444207		WT	0.0105738			WT	0.0126342		WT	0.00237338
0h_41_I_fr2	0.00792772		f4-1	0.0287622		0h_41_II_fr2	0.00435996		f4-1	0.0108942			0h_41_III_fr2	0.00771401		f4-1	0.0141065			f4-1	0.017921		f4-1	0.00952515
0h_42_I_fr2	0.00408037		f4-2	0.00909425		0h_42_II_fr2	0.00167564		f4-2	0.00446706			0h_42_III_fr2	0.00182078		f4-2	0.00590388			f4-2	0.0064884		f4-2	0.00236832
0h_WT_I_fr3	0.00916161					0h_WT_II_fr3b	0.00850643						0h_WT_III_fr3	0.00417922
0h_41_I_fr3	0.0135682					0h_41_II_fr3	0.00466802						0h_41_III_fr3	0.0044503
0h_42_I_fr3	0.00305409					0h_42_II_fr3	0.00102768						0h_42_III_fr3	0.0038429
0h_WT_I_fr4	0.000246195					0h_WT_II_fr4	0.00394419						0h_WT_III_fr4	0.00195248
0h_41_I_fr4	0.00726627					0h_41_II_fr4	0.00186626						0h_41_III_fr4	0.00194216
0h_42_I_fr4	0.00195979					0h_42_II_fr4	0.00176375						0h_42_III_fr4	0.000240209
0h_WT_I_fr5	0.0044623					0h_WT_II_fr5	0.000831293						0h_WT_III_fr5b	0.00568882
0h_41_I_fr5b	0.000197968					0h_41_II_fr5	0.000551023						0h_41_III_fr5	0.00142889
0h_42_I_fr5	0.000202428					0h_42_II_fr5c	0.000129139						0h_42_III_fr5	0.000775944
0h_WT_I_fr6	0.000188204					0h_WT_II_fr6	0.000542581						0h_WT_III_fr6	0.000560487
0h_41_I_fr6	0.000367321					0h_41_II_fr6b	0.00106644						0h_41_III_fr6	0.000454038
0h_42_I_fr6	0.000932397					0h_42_II_fr6b	0.000111076						0h_42_III_fr6	0.00170671
0h_WT_I_fr7b	0.000316436					0h_WT_II_fr7	0.000189557						0h_WT_III_fr7	0.000150759
0h_41_I_fr7b	0.000293765					0h_41_II_fr7	0.00141411						0h_41_III_fr7	0.0003236
0h_42_I_fr7	0.000521936					0h_42_II_fr7	0.000120019						0h_42_III_fr7	0.00017157
0h_WT_I_fr10	0.000528014					0h_WT_II_fr10	0.000306063						0h_WT_III_fr10	0.000423353
0h_41_I_fr10	0.000153889					0h_41_II_fr10	0.00021065						0h_41_III_fr10	0.000728219
0h_42_I_fr10	0.000389501					0h_42_II_fr10	0.00047456						0h_42_III_fr10	0.00112585
0h_WT_I_fr11b	0.000172608					0h_WT_II_fr11	0.000143672						0h_WT_III_fr11	0.000160524
0h_41_I_fr11	0.00101741					0h_41_II_fr11	0.000357132						0h_41_III_fr11	0.000284403
0h_42_I_fr11	0.000275942					0h_42_II_fr11	0.000169319						0h_42_III_fr11	0.000221021
0h_WT_I_fr12b	0.00148837					0h_WT_II_fr12	0.000411891						0h_WT_III_fr12	5.47223e-05
0h_41_I_fr12b	0.000259356					0h_41_II_fr12	0.000415804						0h_41_III_fr12	0.000209996
0h_42_I_fr12	7.20866e-05					0h_42_II_fr12b	0.000354017						0h_42_III_fr12	0.000194615
NPAIIVGAGLFNR - 671.3855++						NPAIIVGAGLFNR - 671.3855++							NPAIIVGAGLFNR - 671.3855++
Replicate	Peak Area Ratio To Heavy		Sum fractions 2-4			Replicate	Peak Area Ratio To Heavy		Sum fractions 2-4				Replicate	Peak Area Ratio To Heavy		Sum fractions 2-4				Mean for three replicates			SD
0h_WT_I_fr2	0.0093403		WT	0.0226499		0h_WT_II_fr2	0.00461756		WT	0.00917454			0h_WT_III_fr2	0.00452655		WT	0.0149795			WT	0.0156013		WT	0.00675916
0h_41_I_fr2	0.00773977		f4-1	0.0334104		0h_41_II_fr2	0.00785069		f4-1	0.0273358			0h_41_III_fr2	0.0100321		f4-1	0.023598			f4-1	0.0281148		f4-1	0.00495233
0h_42_I_fr2	0.0165631		f4-2	0.0258242		0h_42_II_fr2	0.00194331		f4-2	0.00827377			0h_42_III_fr2	0.00631985		f4-2	0.0147093			f4-2	0.0162691		f4-2	0.00887858
0h_WT_I_fr3	0.0109707					0h_WT_II_fr3b	0.0034939						0h_WT_III_fr3	0.00713694
0h_41_I_fr3	0.0222179					0h_41_II_fr3	0.0148903						0h_41_III_fr3	0.0117227
0h_42_I_fr3	0.00881144					0h_42_II_fr3	0.00579019						0h_42_III_fr3	0.00697635
0h_WT_I_fr4	0.00233884					0h_WT_II_fr4	0.00106308						0h_WT_III_fr4	0.00331601
0h_41_I_fr4	0.00345269					0h_41_II_fr4	0.00459484						0h_41_III_fr4	0.00184325
0h_42_I_fr4	0.000449671					0h_42_II_fr4	0.000540275						0h_42_III_fr4	0.00141306
0h_WT_I_fr5	0.00094802					0h_WT_II_fr5	0.000773347						0h_WT_III_fr5b	0.00114549
0h_41_I_fr5b	0.000444932					0h_41_II_fr5	0.00174327						0h_41_III_fr5	0.000666553
0h_42_I_fr5	0.00086399					0h_42_II_fr5c	0.000670653						0h_42_III_fr5	0.000579968
0h_WT_I_fr6	0.00117154					0h_WT_II_fr6	0.00083395						0h_WT_III_fr6	0.000787731
0h_41_I_fr6	0.000904172					0h_41_II_fr6b	0.00104745						0h_41_III_fr6	0.000293426
0h_42_I_fr6	0.000686371					0h_42_II_fr6b	0.000601072						0h_42_III_fr6	0.00149961
0h_WT_I_fr7b	0.000984147					0h_WT_II_fr7	0.00261542						0h_WT_III_fr7	0.000698977
0h_41_I_fr7b	0.000912992					0h_41_II_fr7	0.000190039						0h_41_III_fr7	0.000503403
0h_42_I_fr7	0.00234921					0h_42_II_fr7	0.000772659						0h_42_III_fr7	0.00300484
0h_WT_I_fr10	0.000650227					0h_WT_II_fr10	0.000275875						0h_WT_III_fr10	0.000762756
0h_41_I_fr10	0.000616316					0h_41_II_fr10	0.000966497						0h_41_III_fr10	0.000370507
0h_42_I_fr10	0.000843027					0h_42_II_fr10	0.000812352						0h_42_III_fr10	0.000924474
0h_WT_I_fr11b	0.000163135					0h_WT_II_fr11	0.000123764						0h_WT_III_fr11	0.000509424
0h_41_I_fr11	0.000454225					0h_41_II_fr11	0.00103648						0h_41_III_fr11	0.000819782
0h_42_I_fr11	0.0039716					0h_42_II_fr11	0.0016161						0h_42_III_fr11	0.00031843
0h_WT_I_fr12b	0.00125572					0h_WT_II_fr12	0.000652415						0h_WT_III_fr12	0.000668803
0h_41_I_fr12b	0.000393976					0h_41_II_fr12	0.000261038						0h_41_III_fr12	0.000893113
0h_42_I_fr12	0.00025161					0h_42_II_fr12b	0.000584153						0h_42_III_fr12	0.00101126

## Sheet: CA2
0h replicate I						0h replicate II						0h replicate III
NYINLAQIHASENSK - 567.9567+++						NYINLAQIHASENSK - 567.9567+++						NYINLAQIHASENSK - 567.9567+++
Replicate	Peak Area Ratio To Heavy		Sum fractions 5-7			Replicate	Peak Area Ratio To Heavy		Sum fractions 5-7			Replicate	Peak Area Ratio To Heavy		Sum fractions 5-7					Mean for three replicates			SD
0h_WT_I_fr2	0.00111606		WT	0.0231023		0h_WT_II_fr2	0.00079476		WT	0.0163938		0h_WT_III_fr2	0.00113733		WT	0.0236288				WT	0.0210417		WT	0.00403374
0h_41_I_fr2	0.000810109		f4-1	0.0336082		0h_41_II_fr2	0.00198866		f4-1	0.0217891		0h_41_III_fr2	0.000535104		f4-1	0.0182049				f4-1	0.0245341		f4-1	0.00806016
0h_42_I_fr2	0.00215522		f4-2	0.0285586		0h_42_II_fr2	0.000929462		f4-2	0.0126886		0h_42_III_fr2	0.00196038		f4-2	0.0176563				f4-2	0.0196345		f4-2	0.00811784
0h_WT_I_fr3	0.00240848					0h_WT_II_fr3b	0.00220688					0h_WT_III_fr3	0.00183798
0h_41_I_fr3	0.00167124					0h_41_II_fr3	0.00155162					0h_41_III_fr3	0.00412736
0h_42_I_fr3	0.0022211					0h_42_II_fr3	0.00185252					0h_42_III_fr3	0.0035446
0h_WT_I_fr4	0.00117957					0h_WT_II_fr4	0.0008635					0h_WT_III_fr4	0.00234183
0h_41_I_fr4	0.0010816					0h_41_II_fr4	0.00173437					0h_41_III_fr4	0.00067637
0h_42_I_fr4	0.000854702					0h_42_II_fr4	0.000792201					0h_42_III_fr4	0.00172576
0h_WT_I_fr5	0.00395973					0h_WT_II_fr5	0.00207626					0h_WT_III_fr5b	0.00288318
0h_41_I_fr5b	0.00329944					0h_41_II_fr5	0.00162342					0h_41_III_fr5	0.00245174
0h_42_I_fr5	0.00295337					0h_42_II_fr5c	0.000500495					0h_42_III_fr5	0.00353674
0h_WT_I_fr6	0.0177657					0h_WT_II_fr6	0.0134907					0h_WT_III_fr6	0.0190486
0h_41_I_fr6	0.0277976					0h_41_II_fr6b	0.0184372					0h_41_III_fr6	0.0125314
0h_42_I_fr6	0.0218145					0h_42_II_fr6b	0.011443					0h_42_III_fr6	0.0136889
0h_WT_I_fr7b	0.00137689					0h_WT_II_fr7	0.000826826					0h_WT_III_fr7	0.00169708
0h_41_I_fr7b	0.00251108					0h_41_II_fr7	0.00172846					0h_41_III_fr7	0.0032217
0h_42_I_fr7	0.00379073					0h_42_II_fr7	0.000745049					0h_42_III_fr7	0.000430711
0h_WT_I_fr10	0.00100972					0h_WT_II_fr10	0.00115387					0h_WT_III_fr10	0.00136917
0h_41_I_fr10	0.000106852					0h_41_II_fr10	0.000417539					0h_41_III_fr10	0.00631032
0h_42_I_fr10	0.000326468					0h_42_II_fr10	0.000354488					0h_42_III_fr10	0.00027163
0h_WT_I_fr11b	0.000295903					0h_WT_II_fr11	0.000738991					0h_WT_III_fr11	0.00250244
0h_41_I_fr11	0.00052246					0h_41_II_fr11	0.00036721					0h_41_III_fr11	0.00436816
0h_42_I_fr11	0.000271938					0h_42_II_fr11	0.00149952					0h_42_III_fr11	0.00305438
0h_WT_I_fr12b	0.000995441					0h_WT_II_fr12	0.000112186					0h_WT_III_fr12	0.000317681
0h_41_I_fr12b	0.000437537					0h_41_II_fr12	0.000210964					0h_41_III_fr12	0.00044845
0h_42_I_fr12	0.00221151					0h_42_II_fr12b	0.000189294					0h_42_III_fr12	0.000489263
SFEQIEVER - 568.7828++						SFEQIEVER - 568.7828++						SFEQIEVER - 568.7828++
Replicate	Peak Area Ratio To Heavy		Sum fractions 5-7			Replicate	Peak Area Ratio To Heavy		Sum fractions 5-7			Replicate	Peak Area Ratio To Heavy		Sum fractions 5-7					Mean for three replicates			SD
0h_WT_I_fr2	9.74424e-05		WT	0.012827		0h_WT_II_fr2	0.000136688		WT	0.00672075		0h_WT_III_fr2	0.000395354		WT	0.00542503				WT	0.00832426		WT	0.00395293
0h_41_I_fr2	0.000343421		f4-1	0.0152359		0h_41_II_fr2	0.000382287		f4-1	0.0160276		0h_41_III_fr2	0.000347463		f4-1	0.00877477				f4-1	0.0133461		f4-1	0.00397862
0h_42_I_fr2	0.000750696		f4-2	0.00883868		0h_42_II_fr2	0.000532558		f4-2	0.00505317		0h_42_III_fr2	0.000220614		f4-2	0.00703				f4-2	0.00697395		f4-2	0.00189338
0h_WT_I_fr3	0.000373532					0h_WT_II_fr3b	0.000675942					0h_WT_III_fr3	0.000633283
0h_41_I_fr3	0.000632214					0h_41_II_fr3	0.000623036					0h_41_III_fr3	0.000423296
0h_42_I_fr3	8.52569e-05					0h_42_II_fr3	4.29294e-05					0h_42_III_fr3	0.000468804
0h_WT_I_fr4	0.000534345					0h_WT_II_fr4	0.000278822					0h_WT_III_fr4	0.00120781
0h_41_I_fr4	0.00020401					0h_41_II_fr4	0.000107675					0h_41_III_fr4	0.000261733
0h_42_I_fr4	0.000491502					0h_42_II_fr4	0.000277459					0h_42_III_fr4	0.000146133
0h_WT_I_fr5	0.00121566					0h_WT_II_fr5	0.000222126					0h_WT_III_fr5b	0.000558554
0h_41_I_fr5b	0.000245463					0h_41_II_fr5	0.00062204					0h_41_III_fr5	0.000637336
0h_42_I_fr5	0.00141445					0h_42_II_fr5c	0.000326768					0h_42_III_fr5	0.00104088
0h_WT_I_fr6	0.0112972					0h_WT_II_fr6	0.00591517					0h_WT_III_fr6	0.00439253
0h_41_I_fr6	0.0144465					0h_41_II_fr6b	0.0151352					0h_41_III_fr6	0.00783298
0h_42_I_fr6	0.00729467					0h_42_II_fr6b	0.00405385					0h_42_III_fr6	0.00489413
0h_WT_I_fr7b	0.000314167					0h_WT_II_fr7	0.000583459					0h_WT_III_fr7	0.000473948
0h_41_I_fr7b	0.000543967					0h_41_II_fr7	0.000270301					0h_41_III_fr7	0.000304461
0h_42_I_fr7	0.000129563					0h_42_II_fr7	0.000672546					0h_42_III_fr7	0.00109498
0h_WT_I_fr10	3.03961e-05					0h_WT_II_fr10	0.000120966					0h_WT_III_fr10	2.71063e-05
0h_41_I_fr10	0.000194848					0h_41_II_fr10	5.16148e-05					0h_41_III_fr10	0.000199225
0h_42_I_fr10	5.04919e-05					0h_42_II_fr10	0.000339905					0h_42_III_fr10	6.89702e-05
0h_WT_I_fr11b	0.000298626					0h_WT_II_fr11	0.000114088					0h_WT_III_fr11	0.000343595
0h_41_I_fr11	0.000358812					0h_41_II_fr11	0.000115189					0h_41_III_fr11	0.000664226
0h_42_I_fr11	5.65115e-05					0h_42_II_fr11	0.000469492					0h_42_III_fr11	0.000667085
0h_WT_I_fr12b	4.92357e-05					0h_WT_II_fr12	3.02389e-05					0h_WT_III_fr12	0.000194361
0h_41_I_fr12b	2.53109e-05					0h_41_II_fr12	4.28956e-05					0h_41_III_fr12	2.27181e-05
0h_42_I_fr12	2.85061e-05					0h_42_II_fr12b	3.87764e-05					0h_42_III_fr12	3.28885e-05
AIYTVGNWIR - 596.8273++						AIYTVGNWIR - 596.8273++						AIYTVGNWIR - 596.8273++
Replicate	Peak Area Ratio To Heavy		Sum fractions 5-7			Replicate	Peak Area Ratio To Heavy		Sum fractions 5-7			Replicate	Peak Area Ratio To Heavy		Sum fractions 5-7					Mean for three replicates			SD
0h_WT_I_fr2	0.000176295		WT	0.020139		0h_WT_II_fr2	0.00273563		WT	0.0230667		0h_WT_III_fr2	0.00125329		WT	0.00990963				WT	0.0177051		WT	0.00690796
0h_41_I_fr2	0.000108411		f4-1	0.0224911		0h_41_II_fr2	0.000253588		f4-1	0.0164826		0h_41_III_fr2	0.000436245		f4-1	0.0308477				f4-1	0.0232738		f4-1	0.00721443
0h_42_I_fr2	0.000428927		f4-2	0.0185878		0h_42_II_fr2	0.000272541		f4-2	0.0108399		0h_42_III_fr2	0.000514477		f4-2	0.0166516				f4-2	0.0153598		f4-2	0.00403224
0h_WT_I_fr3	0.000178843					0h_WT_II_fr3b	0.00197388					0h_WT_III_fr3	0.00224751
0h_41_I_fr3	0.000423557					0h_41_II_fr3	0.000898604					0h_41_III_fr3	0.00133328
0h_42_I_fr3	0.000212325					0h_42_II_fr3	0.000882766					0h_42_III_fr3	0.000227934
0h_WT_I_fr4	0.00110664					0h_WT_II_fr4	0.000851729					0h_WT_III_fr4	0.00195236
0h_41_I_fr4	7.1236e-05					0h_41_II_fr4	0.00103576					0h_41_III_fr4	0.00307912
0h_42_I_fr4	0.000376911					0h_42_II_fr4	0.000208112					0h_42_III_fr4	0.000666451
0h_WT_I_fr5	0.00234266					0h_WT_II_fr5	0.0033296					0h_WT_III_fr5b	0.00107732
0h_41_I_fr5b	0.00310675					0h_41_II_fr5	0.000746077					0h_41_III_fr5	0.00385002
0h_42_I_fr5	0.00195831					0h_42_II_fr5c	0.00107683					0h_42_III_fr5	0.00183703
0h_WT_I_fr6	0.0167337					0h_WT_II_fr6	0.0183679					0h_WT_III_fr6	0.00853194
0h_41_I_fr6	0.0192474					0h_41_II_fr6b	0.0151093					0h_41_III_fr6	0.0261848
0h_42_I_fr6	0.0153587					0h_42_II_fr6b	0.00907388					0h_42_III_fr6	0.0145442
0h_WT_I_fr7b	0.00106264					0h_WT_II_fr7	0.00136922					0h_WT_III_fr7	0.000300373
0h_41_I_fr7b	0.000136926					0h_41_II_fr7	0.000627261					0h_41_III_fr7	0.000812879
0h_42_I_fr7	0.00127079					0h_42_II_fr7	0.000689229					0h_42_III_fr7	0.000270316
0h_WT_I_fr10	0.000284865					0h_WT_II_fr10	0.000353072					0h_WT_III_fr10	0.000136572
0h_41_I_fr10	9.64696e-05					0h_41_II_fr10	0.000972034					0h_41_III_fr10	0.00024521
0h_42_I_fr10	0.000236018					0h_42_II_fr10	0.000664917					0h_42_III_fr10	0.00648051
0h_WT_I_fr11b	0.000350988					0h_WT_II_fr11	0.000737694					0h_WT_III_fr11	0.000248782
0h_41_I_fr11	0.000390328					0h_41_II_fr11	0.000326414					0h_41_III_fr11	0.00210771
0h_42_I_fr11	0.00274043					0h_42_II_fr11	0.00174901					0h_42_III_fr11	0.00169118
0h_WT_I_fr12b	0.000161999					0h_WT_II_fr12	0.0004274					0h_WT_III_fr12	6.14007e-05
0h_41_I_fr12b	5.15803e-05					0h_41_II_fr12	0.000466512					0h_41_III_fr12	6.63142e-05
0h_42_I_fr12	0.000335395					0h_42_II_fr12b	0.00020999					0h_42_III_fr12	0.000104271

## Sheet: SDH1-1
0h replicate I						0h replicate II						0h replicate III
AFGGQSLDFGK - 563.7800++						AFGGQSLDFGK - 563.7800++						AFGGQSLDFGK - 563.7800++
Replicate	Peak Area Ratio To Heavy		Sum fractions 2-4			Replicate	Peak Area Ratio To Heavy		Sum fractions 2-4			Replicate	Peak Area Ratio To Heavy		Sum fractions 2-4				Mean for three replicates			SD
0h_WT_I_fr2	0.00343459		WT	0.0167133		0h_WT_II_fr2	0.00396529		WT	0.00896019		0h_WT_III_fr2	0.00288911		WT	0.00780338			WT	0.011159		WT	0.00484484
0h_41_I_fr2	0.0013794		f4-1	0.0173465		0h_41_II_fr2	0.0043881		f4-1	0.0138426		0h_41_III_fr2	0.00234172		f4-1	0.00859085			f4-1	0.01326		f4-1	0.00440679
0h_42_I_fr2	0.00452263		f4-2	0.00943496		0h_42_II_fr2	0.00194046		f4-2	0.00713654		0h_42_III_fr2	0.00300947		f4-2	0.00751436			f4-2	0.00802862		f4-2	0.00123249
0h_WT_I_fr3	0.0128658					0h_WT_II_fr3b	0.00386686					0h_WT_III_fr3	0.00325567
0h_41_I_fr3	0.0149442					0h_41_II_fr3	0.00850183					0h_41_III_fr3	0.00562598
0h_42_I_fr3	0.00360093					0h_42_II_fr3	0.00447767					0h_42_III_fr3	0.00289301
0h_WT_I_fr4	0.000412848					0h_WT_II_fr4	0.00112803					0h_WT_III_fr4	0.00165861
0h_41_I_fr4	0.00102282					0h_41_II_fr4	0.000952722					0h_41_III_fr4	0.000623158
0h_42_I_fr4	0.0013114					0h_42_II_fr4	0.00071841					0h_42_III_fr4	0.00161188
0h_WT_I_fr5	0.000335631					0h_WT_II_fr5	0.000872488					0h_WT_III_fr5b	0.000663864
0h_41_I_fr5b	0.000212985					0h_41_II_fr5	0.00108134					0h_41_III_fr5	0.000671961
0h_42_I_fr5	0.00116238					0h_42_II_fr5c	0.000216739					0h_42_III_fr5	0.00118927
0h_WT_I_fr6	0.000173808					0h_WT_II_fr6	0.000634958					0h_WT_III_fr6	0.000896232
0h_41_I_fr6	0.000946122					0h_41_II_fr6b	0.000929696					0h_41_III_fr6	0.000871815
0h_42_I_fr6	0.00163659					0h_42_II_fr6b	0.000419727					0h_42_III_fr6	0.000550547
0h_WT_I_fr7b	0.000429611					0h_WT_II_fr7	0.000569577					0h_WT_III_fr7	0.000294906
0h_41_I_fr7b	0.00115526					0h_41_II_fr7	0.000421371					0h_41_III_fr7	0.000184692
0h_42_I_fr7	0.000686944					0h_42_II_fr7	0.000324674					0h_42_III_fr7	0.000306539
0h_WT_I_fr10	6.99964e-05					0h_WT_II_fr10	0.000471287					0h_WT_III_fr10	0.000543255
0h_41_I_fr10	0.00045062					0h_41_II_fr10	0.000635262					0h_41_III_fr10	8.55957e-05
0h_42_I_fr10	0.000395494					0h_42_II_fr10	0.000538023					0h_42_III_fr10	0.00058499
0h_WT_I_fr11b	0.000260263					0h_WT_II_fr11	0.000520691					0h_WT_III_fr11	0.000245616
0h_41_I_fr11	0.000256586					0h_41_II_fr11	0.000626829					0h_41_III_fr11	0.000473795
0h_42_I_fr11	0.0006025					0h_42_II_fr11	0.000210247					0h_42_III_fr11	0.000658546
0h_WT_I_fr12b	5.76413e-05					0h_WT_II_fr12	0.000436977					0h_WT_III_fr12	0.00043118
0h_41_I_fr12b	0.000233626					0h_41_II_fr12	0.000207623					0h_41_III_fr12	0.00034474
0h_42_I_fr12	0.000335645					0h_42_II_fr12b	0.000574538					0h_42_III_fr12	0.000197785
SSQTILATGGYGR - 655.8386++						SSQTILATGGYGR - 655.8386++						SSQTILATGGYGR - 655.8386++
Replicate	Peak Area Ratio To Heavy		Sum fractions 2-4			Replicate	Peak Area Ratio To Heavy		Sum fractions 2-4			Replicate	Peak Area Ratio To Heavy		Sum fractions 2-4				Mean for three replicates			SD
0h_WT_I_fr2	0.00748701		WT	0.0330863		0h_WT_II_fr2	0.0122144		WT	0.0276758		0h_WT_III_fr2	0.00951407		WT	0.0212341			WT	0.0273321		WT	0.00593357
0h_41_I_fr2	0.0039341		f4-1	0.0397285		0h_41_II_fr2	0.00726743		f4-1	0.028561		0h_41_III_fr2	0.00949538		f4-1	0.028941			f4-1	0.0324102		f4-1	0.00634072
0h_42_I_fr2	0.00931529		f4-2	0.0294869		0h_42_II_fr2	0.0057986		f4-2	0.0140291		0h_42_III_fr2	0.00610049		f4-2	0.0236075			f4-2	0.0223745		f4-2	0.00780233
0h_WT_I_fr3	0.0248488					0h_WT_II_fr3b	0.010975					0h_WT_III_fr3	0.00814275
0h_41_I_fr3	0.0328396					0h_41_II_fr3	0.0165093					0h_41_III_fr3	0.0124779
0h_42_I_fr3	0.0137687					0h_42_II_fr3	0.00545019					0h_42_III_fr3	0.0120415
0h_WT_I_fr4	0.000750474					0h_WT_II_fr4	0.00448636					0h_WT_III_fr4	0.00357731
0h_41_I_fr4	0.00295481					0h_41_II_fr4	0.00478423					0h_41_III_fr4	0.00696778
0h_42_I_fr4	0.00640293					0h_42_II_fr4	0.00278027					0h_42_III_fr4	0.00546548
0h_WT_I_fr5	0.000654685					0h_WT_II_fr5	0.002117					0h_WT_III_fr5b	0.00136966
0h_41_I_fr5b	0.00067433					0h_41_II_fr5	0.00214819					0h_41_III_fr5	0.003182
0h_42_I_fr5	0.00163098					0h_42_II_fr5c	0.00155193					0h_42_III_fr5	0.00256178
0h_WT_I_fr6	0.000572744					0h_WT_II_fr6	0.00249451					0h_WT_III_fr6	0.00105815
0h_41_I_fr6	0.00155425					0h_41_II_fr6b	0.00120096					0h_41_III_fr6	0.00127136
0h_42_I_fr6	0.00104999					0h_42_II_fr6b	0.0011415					0h_42_III_fr6	0.000883068
0h_WT_I_fr7b	0.000258182					0h_WT_II_fr7	0.00091018					0h_WT_III_fr7	0.00114371
0h_41_I_fr7b	0.000580684					0h_41_II_fr7	0.000475036					0h_41_III_fr7	0.000270898
0h_42_I_fr7	0.00017565					0h_42_II_fr7	0.00152033					0h_42_III_fr7	0.000506557
0h_WT_I_fr10	0.00164883					0h_WT_II_fr10	0.00211533					0h_WT_III_fr10	0.000625905
0h_41_I_fr10	0.00193152					0h_41_II_fr10	0.00131365					0h_41_III_fr10	0.00208401
0h_42_I_fr10	0.00137175					0h_42_II_fr10	0.0016184					0h_42_III_fr10	0.00296447
0h_WT_I_fr11b	0.00040783					0h_WT_II_fr11	0.000666916					0h_WT_III_fr11	0.000942541
0h_41_I_fr11	0.0012282					0h_41_II_fr11	0.00152016					0h_41_III_fr11	0.00288154
0h_42_I_fr11	0.00169688					0h_42_II_fr11	0.000201583					0h_42_III_fr11	0.000461764
0h_WT_I_fr12b	0.000192631					0h_WT_II_fr12	0.000167989					0h_WT_III_fr12	7.38297e-05
0h_41_I_fr12b	0.00025961					0h_41_II_fr12	0.000252548					0h_41_III_fr12	0.000259262
0h_42_I_fr12	0.000210764					0h_42_II_fr12b	0.00042363					0h_42_III_fr12	0.000240239
NSNGSLPTSTIR - 623.8229++						NSNGSLPTSTIR - 623.8229++						NSNGSLPTSTIR - 623.8229++
Replicate	Peak Area Ratio To Heavy		Sum fractions 2-4			Replicate	Peak Area Ratio To Heavy		Sum fractions 2-4			Replicate	Peak Area Ratio To Heavy		Sum fractions 2-4				Mean for three replicates			SD
0h_WT_I_fr2	0.00235282		WT	0.0172758		0h_WT_II_fr2	0.00213055		WT	0.00712574		0h_WT_III_fr2	0.0027107		WT	0.00684892			WT	0.0104168		WT	0.00594168
0h_41_I_fr2	0.00211818		f4-1	0.0154577		0h_41_II_fr2	0.00242134		f4-1	0.0125242		0h_41_III_fr2	0.00271854		f4-1	0.0104953			f4-1	0.0128257		f4-1	0.00249493
0h_42_I_fr2	0.00294187		f4-2	0.00957414		0h_42_II_fr2	0.00190469		f4-2	0.00592859		0h_42_III_fr2	0.00484685		f4-2	0.0102946			f4-2	0.00859913		f4-2	0.00234064
0h_WT_I_fr3	0.0145947					0h_WT_II_fr3b	0.00442844					0h_WT_III_fr3	0.00266369
0h_41_I_fr3	0.0127526					0h_41_II_fr3	0.00814351					0h_41_III_fr3	0.00538786
0h_42_I_fr3	0.00547308					0h_42_II_fr3	0.0034915					0h_42_III_fr3	0.00439365
0h_WT_I_fr4	0.00032833					0h_WT_II_fr4	0.000566752					0h_WT_III_fr4	0.00147452
0h_41_I_fr4	0.000586995					0h_41_II_fr4	0.00195932					0h_41_III_fr4	0.0023889
0h_42_I_fr4	0.00115919					0h_42_II_fr4	0.0005324					0h_42_III_fr4	0.00105415
0h_WT_I_fr5	0.000205297					0h_WT_II_fr5	9.97074e-05					0h_WT_III_fr5b	0.000648396
0h_41_I_fr5b	0.000451787					0h_41_II_fr5	0.000300675					0h_41_III_fr5	0.000290933
0h_42_I_fr5	0.000339775					0h_42_II_fr5c	0.000301249					0h_42_III_fr5	0.00015148
0h_WT_I_fr6	0.000321507					0h_WT_II_fr6	0.000501583					0h_WT_III_fr6	0.000778965
0h_41_I_fr6	0.00151108					0h_41_II_fr6b	0.00140926					0h_41_III_fr6	0.00140034
0h_42_I_fr6	0.000440331					0h_42_II_fr6b	0.000582548					0h_42_III_fr6	0.00133381
0h_WT_I_fr7b	0.000347434					0h_WT_II_fr7	0.000173347					0h_WT_III_fr7	0.000301354
0h_41_I_fr7b	0.00116153					0h_41_II_fr7	0.000259925					0h_41_III_fr7	0.00035549
0h_42_I_fr7	0.000393635					0h_42_II_fr7	0.000211468					0h_42_III_fr7	0.000199411
0h_WT_I_fr10	0.000268788					0h_WT_II_fr10	9.56142e-05					0h_WT_III_fr10	0.000222229
0h_41_I_fr10	0.000407412					0h_41_II_fr10	0.00023128					0h_41_III_fr10	0.000203813
0h_42_I_fr10	0.000192071					0h_42_II_fr10	0.000160241					0h_42_III_fr10	0.000495699
0h_WT_I_fr11b	0.000214927					0h_WT_II_fr11	0.000384245					0h_WT_III_fr11	0.000503568
0h_41_I_fr11	0.000375355					0h_41_II_fr11	0.000177253					0h_41_III_fr11	0.000256858
0h_42_I_fr11	0.000760774					0h_42_II_fr11	0.000453301					0h_42_III_fr11	0.000234626
0h_WT_I_fr12b	0.000269724					0h_WT_II_fr12	0.000101939					0h_WT_III_fr12	0.000144567
0h_41_I_fr12b	0.00020775					0h_41_II_fr12	0.000154472					0h_41_III_fr12	0.000237052
0h_42_I_fr12	0.000162491					0h_42_II_fr12b	0.000170922					0h_42_III_fr12	0.000246512

## Sheet: SDH2-2
0h replicate I						0h replicate II						0h replicate III
WNPDNPGKPELQDYK - 600.9566+++						WNPDNPGKPELQDYK - 600.9566+++						WNPDNPGKPELQDYK - 600.9566+++
Replicate	Peak Area Ratio To Heavy		Sum fractions 5-7			Replicate	Peak Area Ratio To Heavy		Sum fractions 5-7			Replicate	Peak Area Ratio To Heavy		Sum fractions 5-7				Mean for three replicates			SD
0h_WT_I_fr2	8.5585e-05		WT	0.00057579		0h_WT_II_fr2	6.39534e-05		WT	0.000366257		0h_WT_III_fr2	0.000105653		WT	0.000747705			WT	0.00056325		WT	0.000191033
0h_41_I_fr2	8.07895e-05		f4-1	0.00109686		0h_41_II_fr2	4.55013e-05		f4-1	0.000486828		0h_41_III_fr2	0.000343053		f4-1	0.00122434			f4-1	0.00093601		f4-1	0.00039419
0h_42_I_fr2	0.000700542		f4-2	0.000826918		0h_42_II_fr2	3.3818e-05		f4-2	0.000970575		0h_42_III_fr2	0.000120484		f4-2	0.00199547			f4-2	0.00126432		f4-2	0.000637256
0h_WT_I_fr3	7.66176e-05					0h_WT_II_fr3b	0.000171982					0h_WT_III_fr3	0.000286274
0h_41_I_fr3	8.28935e-05					0h_41_II_fr3	0.000194748					0h_41_III_fr3	0.000209361
0h_42_I_fr3	2.55423e-05					0h_42_II_fr3	8.85661e-05					0h_42_III_fr3	0.000533207
0h_WT_I_fr4	2.22494e-05					0h_WT_II_fr4	0.000347106					0h_WT_III_fr4	0.00013932
0h_41_I_fr4	5.698e-05					0h_41_II_fr4	9.01124e-05					0h_41_III_fr4	5.49632e-05
0h_42_I_fr4	0.000101033					0h_42_II_fr4	6.73789e-05					0h_42_III_fr4	8.77973e-05
0h_WT_I_fr5	5.63916e-05					0h_WT_II_fr5	0.000103682					0h_WT_III_fr5b	0.000260649
0h_41_I_fr5b	0.000179595					0h_41_II_fr5	0.000102573					0h_41_III_fr5	7.4676e-05
0h_42_I_fr5	6.21467e-05					0h_42_II_fr5c	0.0006295					0h_42_III_fr5	0.000223701
0h_WT_I_fr6	0.000426447					0h_WT_II_fr6	0.000145543					0h_WT_III_fr6	0.000146468
0h_41_I_fr6	0.000745273					0h_41_II_fr6b	0.000315328					0h_41_III_fr6	0.00110839
0h_42_I_fr6	0.000706927					0h_42_II_fr6b	0.000291259					0h_42_III_fr6	0.00167007
0h_WT_I_fr7b	9.29509e-05					0h_WT_II_fr7	0.000117032					0h_WT_III_fr7	0.000340588
0h_41_I_fr7b	0.000171997					0h_41_II_fr7	6.89273e-05					0h_41_III_fr7	4.12729e-05
0h_42_I_fr7	5.78444e-05					0h_42_II_fr7	4.98165e-05					0h_42_III_fr7	0.000101696
0h_WT_I_fr10	7.91105e-05					0h_WT_II_fr10	0.000456918					0h_WT_III_fr10	7.43885e-05
0h_41_I_fr10	4.79231e-05					0h_41_II_fr10	5.34765e-05					0h_41_III_fr10	9.49573e-05
0h_42_I_fr10	8.96066e-05					0h_42_II_fr10	8.74915e-05					0h_42_III_fr10	0.000177391
0h_WT_I_fr11b	7.0571e-05					0h_WT_II_fr11	8.70648e-05					0h_WT_III_fr11	7.71104e-05
0h_41_I_fr11	7.84964e-05					0h_41_II_fr11	0.000167104					0h_41_III_fr11	6.81892e-05
0h_42_I_fr11	0.000128874					0h_42_II_fr11	8.56763e-05					0h_42_III_fr11	8.31858e-05
0h_WT_I_fr12b	2.70658e-05					0h_WT_II_fr12	7.52305e-05					0h_WT_III_fr12	0.000637321
0h_41_I_fr12b	3.89123e-05					0h_41_II_fr12	7.92054e-05					0h_41_III_fr12	6.5071e-05
0h_42_I_fr12	4.37798e-05					0h_42_II_fr12b	6.19309e-05					0h_42_III_fr12	5.1936e-05

## Sheet: SDH2-3
0h replicate I						0h replicate II						0h replicate III
HLLSDPLVR - 525.3087++						HLLSDPLVR - 525.3087++						HLLSDPLVR - 525.3087++
Replicate	Peak Area Ratio To Heavy		Sum fractions 2-7			Replicate	Peak Area Ratio To Heavy		Sum fractions 2-7			Replicate	Peak Area Ratio To Heavy		Sum fractions 2-7				Mean for three replicates			SD
0h_WT_I_fr2	0.000266481		WT	0.0112911		0h_WT_II_fr2	0.00247988		WT	0.0108055		0h_WT_III_fr2	0.00128254		WT	0.00914497			WT	0.0104139		WT	0.0011254
0h_41_I_fr2	0.000117629		f4-1	0.0210145		0h_41_II_fr2	7.92078e-05		f4-1	0.01067		0h_41_III_fr2	0.00124587		f4-1	0.0134726			f4-1	0.0150523		f4-1	0.00535016
0h_42_I_fr2	0.00182904		f4-2	0.0105457		0h_42_II_fr2	0.000642488		f4-2	0.00557046		0h_42_III_fr2	0.000742742		f4-2	0.00995189			f4-2	0.00868934		f4-2	0.0027173
0h_WT_I_fr3	0.000214922					0h_WT_II_fr3b	0.00118357					0h_WT_III_fr3	0.00177355
0h_41_I_fr3	0.000184274					0h_41_II_fr3	0.00182893					0h_41_III_fr3	0.00234164
0h_42_I_fr3	0.000867656					0h_42_II_fr3	0.00104319					0h_42_III_fr3	0.00198696
0h_WT_I_fr4	0.00115572					0h_WT_II_fr4	0.000656661					0h_WT_III_fr4	0.000897662
0h_41_I_fr4	0.000425381					0h_41_II_fr4	0.00101766					0h_41_III_fr4	0.00365409
0h_42_I_fr4	0.00167193					0h_42_II_fr4	0.00108021					0h_42_III_fr4	0.00200723
0h_WT_I_fr5	0.00160886					0h_WT_II_fr5	0.00113031					0h_WT_III_fr5b	0.00134663
0h_41_I_fr5b	0.00260899					0h_41_II_fr5	0.00159838					0h_41_III_fr5	0.00189961
0h_42_I_fr5	0.00327032					0h_42_II_fr5c	0.00109316					0h_42_III_fr5	0.00165075
0h_WT_I_fr6	0.0070238					0h_WT_II_fr6	0.00444097					0h_WT_III_fr6	0.00371723
0h_41_I_fr6	0.0173087					0h_41_II_fr6b	0.00575096					0h_41_III_fr6	0.00327529
0h_42_I_fr6	0.0025901					0h_42_II_fr6b	0.00144012					0h_42_III_fr6	0.00349955
0h_WT_I_fr7b	0.00102131					0h_WT_II_fr7	0.000914159					0h_WT_III_fr7	0.000127367
0h_41_I_fr7b	0.000369528					0h_41_II_fr7	0.00039481					0h_41_III_fr7	0.00105606
0h_42_I_fr7	0.000316615					0h_42_II_fr7	0.000271289					0h_42_III_fr7	6.46689e-05
0h_WT_I_fr10	0.000202468					0h_WT_II_fr10	0.000483723					0h_WT_III_fr10	4.77156e-05
0h_41_I_fr10	0.00015704					0h_41_II_fr10	9.31769e-05					0h_41_III_fr10	6.27789e-05
0h_42_I_fr10	0.000126663					0h_42_II_fr10	0.000391113					0h_42_III_fr10	0.00033754
0h_WT_I_fr11b	0.00034915					0h_WT_II_fr11	7.24203e-05					0h_WT_III_fr11	4.30599e-05
0h_41_I_fr11	0.000335104					0h_41_II_fr11	0.000116578					0h_41_III_fr11	0.000298754
0h_42_I_fr11	0.000772787					0h_42_II_fr11	0.00040784					0h_42_III_fr11	8.46535e-05
0h_WT_I_fr12b	0.000105244					0h_WT_II_fr12	6.66603e-05					0h_WT_III_fr12	6.83907e-05
0h_41_I_fr12b	6.50671e-05					0h_41_II_fr12	5.81283e-05					0h_41_III_fr12	4.26685e-05
0h_42_I_fr12	0.00010243					0h_42_II_fr12b	0.000138284					0h_42_III_fr12	0.000118822
GLNPASAILK - 492.2978++						GLNPASAILK - 492.2978++						GLNPASAILK - 492.2978++
Replicate	Peak Area Ratio To Heavy		Sum fractions 2-7			Replicate	Peak Area Ratio To Heavy		Sum fractions 2-7			Replicate	Peak Area Ratio To Heavy		Sum fractions 2-7				Mean for three replicates			SD
0h_WT_I_fr2	0.000549608		WT	0.0150012		0h_WT_II_fr2	0.000722592		WT	0.00958899		0h_WT_III_fr2	0.000919379		WT	0.0062429			WT	0.0102777		WT	0.00360858
0h_41_I_fr2	0.000209194		f4-1	0.020612		0h_41_II_fr2	0.000597188		f4-1	0.0141148		0h_41_III_fr2	0.00154969		f4-1	0.0161499			f4-1	0.0169589		f4-1	0.00271349
0h_42_I_fr2	0.0021916		f4-2	0.0131481		0h_42_II_fr2	0.000522093		f4-2	0.00594977		0h_42_III_fr2	0.00211118		f4-2	0.013217			f4-2	0.0107716		f4-2	0.0034097
0h_WT_I_fr3	0.000690779					0h_WT_II_fr3b	0.00109849					0h_WT_III_fr3	0.00143984
0h_41_I_fr3	0.00027651					0h_41_II_fr3	0.00204797					0h_41_III_fr3	0.0028304
0h_42_I_fr3	0.0016933					0h_42_II_fr3	0.000680423					0h_42_III_fr3	0.00264405
0h_WT_I_fr4	0.00265592					0h_WT_II_fr4	0.00166869					0h_WT_III_fr4	0.00150982
0h_41_I_fr4	0.00123286					0h_41_II_fr4	0.0021103					0h_41_III_fr4	0.00269677
0h_42_I_fr4	0.00218848					0h_42_II_fr4	0.00176039					0h_42_III_fr4	0.00233205
0h_WT_I_fr5	0.00176147					0h_WT_II_fr5	0.00243326					0h_WT_III_fr5b	0.00113243
0h_41_I_fr5b	0.0017437					0h_41_II_fr5	0.00271491					0h_41_III_fr5	0.00365479
0h_42_I_fr5	0.00268068					0h_42_II_fr5c	0.00188961					0h_42_III_fr5	0.00233639
0h_WT_I_fr6	0.00815308					0h_WT_II_fr6	0.00287556					0h_WT_III_fr6	0.000681435
0h_41_I_fr6	0.0157309					0h_41_II_fr6b	0.00583123					0h_41_III_fr6	0.00452742
0h_42_I_fr6	0.00364373					0h_42_II_fr6b	0.0006551					0h_42_III_fr6	0.00338352
0h_WT_I_fr7b	0.00119038					0h_WT_II_fr7	0.000790396					0h_WT_III_fr7	0.000560004
0h_41_I_fr7b	0.00141886					0h_41_II_fr7	0.000813149					0h_41_III_fr7	0.00089085
0h_42_I_fr7	0.000750361					0h_42_II_fr7	0.000442149					0h_42_III_fr7	0.000409824
0h_WT_I_fr10	0.000189775					0h_WT_II_fr10	0.000276101					0h_WT_III_fr10	0.000145251
0h_41_I_fr10	0.000299249					0h_41_II_fr10	0.000360178					0h_41_III_fr10	0.000275319
0h_42_I_fr10	0.000335504					0h_42_II_fr10	0.000378491					0h_42_III_fr10	0.00101523
0h_WT_I_fr11b	0.000391555					0h_WT_II_fr11	0.000390601					0h_WT_III_fr11	0.000486657
0h_41_I_fr11	0.000635831					0h_41_II_fr11	0.000745246					0h_41_III_fr11	0.000534753
0h_42_I_fr11	0.00077155					0h_42_II_fr11	0.00193638					0h_42_III_fr11	0.000551984
0h_WT_I_fr12b	0.000221605					0h_WT_II_fr12	0.000239214					0h_WT_III_fr12	0.000483946
0h_41_I_fr12b	0.000251652					0h_41_II_fr12	0.000277075					0h_41_III_fr12	0.000316304
0h_42_I_fr12	0.000148028					0h_42_II_fr12b	0.000556434					0h_42_III_fr12	0.000332748
LQAITESETK - 560.2982++						LQAITESETK - 560.2982++						LQAITESETK - 560.2982++
Replicate	Peak Area Ratio To Heavy		Sum fractions 2-7			Replicate	Peak Area Ratio To Heavy		Sum fractions 2-7			Replicate	Peak Area Ratio To Heavy		Sum fractions 2-7				Mean for three replicates			SD
0h_WT_I_fr2	0.00047334		WT	0.0161345		0h_WT_II_fr2	0.00114977		WT	0.0107941		0h_WT_III_fr2	0.000989464		WT	0.00808881			WT	0.0116725		WT	0.00409414
0h_41_I_fr2	7.52351e-05		f4-1	0.0198593		0h_41_II_fr2	0.00087861		f4-1	0.0156697		0h_41_III_fr2	0.00088069		f4-1	0.0137632			f4-1	0.0164308		f4-1	0.00311851
0h_42_I_fr2	0.00177422		f4-2	0.0143214		0h_42_II_fr2	0.00113428		f4-2	0.00549009		0h_42_III_fr2	0.00153028		f4-2	0.0157858			f4-2	0.0118657		f4-2	0.00556982
0h_WT_I_fr3	0.000901302					0h_WT_II_fr3b	0.00143817					0h_WT_III_fr3	0.00171443
0h_41_I_fr3	0.000367115					0h_41_II_fr3	0.00112401					0h_41_III_fr3	0.00166269
0h_42_I_fr3	0.00283775					0h_42_II_fr3	0.000882922					0h_42_III_fr3	0.00279069
0h_WT_I_fr4	0.00231764					0h_WT_II_fr4	0.00129662					0h_WT_III_fr4	0.00101457
0h_41_I_fr4	0.000409571					0h_41_II_fr4	0.00195172					0h_41_III_fr4	0.00233327
0h_42_I_fr4	0.00273538					0h_42_II_fr4	0.00111828					0h_42_III_fr4	0.00372423
0h_WT_I_fr5	0.00242949					0h_WT_II_fr5	0.00243891					0h_WT_III_fr5b	0.00199712
0h_41_I_fr5b	0.00193257					0h_41_II_fr5	0.00247766					0h_41_III_fr5	0.00471227
0h_42_I_fr5	0.00265445					0h_42_II_fr5c	0.000808143					0h_42_III_fr5	0.00336057
0h_WT_I_fr6	0.00922245					0h_WT_II_fr6	0.00404329					0h_WT_III_fr6	0.00171021
0h_41_I_fr6	0.0159839					0h_41_II_fr6b	0.00814031					0h_41_III_fr6	0.00373304
0h_42_I_fr6	0.00372993					0h_42_II_fr6b	0.00100966					0h_42_III_fr6	0.00354669
0h_WT_I_fr7b	0.000790277					0h_WT_II_fr7	0.000427348					0h_WT_III_fr7	0.000663027
0h_41_I_fr7b	0.00109097					0h_41_II_fr7	0.00109743					0h_41_III_fr7	0.000441246
0h_42_I_fr7	0.000589624					0h_42_II_fr7	0.000536802					0h_42_III_fr7	0.000833321
0h_WT_I_fr10	0.000125227					0h_WT_II_fr10	8.34667e-05					0h_WT_III_fr10	0.000155859
0h_41_I_fr10	0.000311703					0h_41_II_fr10	0.000425015					0h_41_III_fr10	7.23605e-05
0h_42_I_fr10	6.60378e-05					0h_42_II_fr10	0.000227748					0h_42_III_fr10	0.000506291
0h_WT_I_fr11b	8.81019e-05					0h_WT_II_fr11	0.000176895					0h_WT_III_fr11	0.00061505
0h_41_I_fr11	0.000226605					0h_41_II_fr11	0.000406862					0h_41_III_fr11	0.000538458
0h_42_I_fr11	0.00173707					0h_42_II_fr11	0.000511929					0h_42_III_fr11	0.000439306
0h_WT_I_fr12b	0.000177712					0h_WT_II_fr12	3.69903e-05					0h_WT_III_fr12	1.76917e-05
0h_41_I_fr12b	0.000134716					0h_41_II_fr12	0.00010842					0h_41_III_fr12	5.89305e-05
0h_42_I_fr12	5.92284e-05					0h_42_II_fr12b	6.74516e-05					0h_42_III_fr12	0.00015111

## Sheet: Rieske
0h replicate I						0h replicate II						0h replicate III
GPAPYNLEVPTYSFLEENK - 1084.5310++						GPAPYNLEVPTYSFLEENK - 1084.5310++						GPAPYNLEVPTYSFLEENK - 1084.5310++
Replicate	Peak Area Ratio To Heavy		Sum fractions 5-7			Replicate	Peak Area Ratio To Heavy		Sum fractions 5-7			Replicate	Peak Area Ratio To Heavy		Sum fractions 5-7				Mean for three replicates			SD
0h_WT_I_fr2	0.000619152		WT	0.00627198		0h_WT_II_fr2	0.00089283		WT	0.00298938		0h_WT_III_fr2	0.000670486		WT	0.0116768			WT	0.00697939		WT	0.00438671
0h_41_I_fr2	0.000990153		f4-1	0.00959246		0h_41_II_fr2	0.0017023		f4-1	0.00891469		0h_41_III_fr2	0.000985098		f4-1	0.0129599			f4-1	0.010489		f4-1	0.00216653
0h_42_I_fr2	0.00112605		f4-2	0.00508082		0h_42_II_fr2	0.00126284		f4-2	0.00374561		0h_42_III_fr2	0.000623607		f4-2	0.00432639			f4-2	0.00438427		f4-2	0.000669484
0h_WT_I_fr3	0.000361234					0h_WT_II_fr3b	0.00130495					0h_WT_III_fr3	0.00108429
0h_41_I_fr3	0.000717669					0h_41_II_fr3	0.000506613					0h_41_III_fr3	0.000938506
0h_42_I_fr3	0.000821887					0h_42_II_fr3	0.00067703					0h_42_III_fr3	0.000517949
0h_WT_I_fr4	0.000375893					0h_WT_II_fr4	0.000595466					0h_WT_III_fr4	0.00142584
0h_41_I_fr4	0.000674305					0h_41_II_fr4	0.00124596					0h_41_III_fr4	0.000426048
0h_42_I_fr4	0.00107216					0h_42_II_fr4	0.000355085					0h_42_III_fr4	0.000475655
0h_WT_I_fr5	0.000962894					0h_WT_II_fr5	0.000706537					0h_WT_III_fr5b	0.00453338
0h_41_I_fr5b	0.000958098					0h_41_II_fr5	0.00135749					0h_41_III_fr5	0.000955238
0h_42_I_fr5	0.000937281					0h_42_II_fr5c	0.000602817					0h_42_III_fr5	0.00060053
0h_WT_I_fr6	0.000785305					0h_WT_II_fr6	0.00139117					0h_WT_III_fr6	0.000929683
0h_41_I_fr6	0.00139751					0h_41_II_fr6b	0.000946308					0h_41_III_fr6	0.000587891
0h_42_I_fr6	0.000914488					0h_42_II_fr6b	0.000577427					0h_42_III_fr6	0.000561361
0h_WT_I_fr7b	0.00452378					0h_WT_II_fr7	0.000891669					0h_WT_III_fr7	0.00621376
0h_41_I_fr7b	0.00723686					0h_41_II_fr7	0.0066109					0h_41_III_fr7	0.0114168
0h_42_I_fr7	0.00322905					0h_42_II_fr7	0.00256536					0h_42_III_fr7	0.00316449
0h_WT_I_fr10	0.000780853					0h_WT_II_fr10	0.00054702					0h_WT_III_fr10	0.00161959
0h_41_I_fr10	0.00156733					0h_41_II_fr10	0.00107305					0h_41_III_fr10	0.00126018
0h_42_I_fr10	0.000642592					0h_42_II_fr10	0.00108716					0h_42_III_fr10	0.00146505
0h_WT_I_fr11b	0.000593298					0h_WT_II_fr11	0.000660118					0h_WT_III_fr11	0.00300601
0h_41_I_fr11	0.000636461					0h_41_II_fr11	0.00182519					0h_41_III_fr11	0.00217025
0h_42_I_fr11	0.00086995					0h_42_II_fr11	0.00522452					0h_42_III_fr11	0.00140244
0h_WT_I_fr12b	0					0h_WT_II_fr12	0.00200014					0h_WT_III_fr12	0.00188514
0h_41_I_fr12b	0					0h_41_II_fr12	0.000419302					0h_41_III_fr12	0.00039723
0h_42_I_fr12	0.000780564					0h_42_II_fr12b	0.00133663					0h_42_III_fr12	0.00101812
FVYASVLR - 477.7740++						FVYASVLR - 477.7740++						FVYASVLR - 477.7740++
Replicate	Peak Area Ratio To Heavy		Sum fractions 5-7			Replicate	Peak Area Ratio To Heavy		Sum fractions 5-7			Replicate	Peak Area Ratio To Heavy		Sum fractions 5-7				Mean for three replicates			SD
0h_WT_I_fr2	0.00036025		WT	0.0112753		0h_WT_II_fr2	0.000326995		WT	0.00605879		0h_WT_III_fr2	0.000184567		WT	0.00419901			WT	0.00717769		WT	0.00366842
0h_41_I_fr2	0.000604671		f4-1	0.0103796		0h_41_II_fr2	0.00106622		f4-1	0.00726693		0h_41_III_fr2	0.000505466		f4-1	0.00609111			f4-1	0.00791255		f4-1	0.00221594
0h_42_I_fr2	0.000230891		f4-2	0.00490522		0h_42_II_fr2	0.00053123		f4-2	0.00269925		0h_42_III_fr2	0.000423198		f4-2	0.00721718			f4-2	0.00494055		f4-2	0.00225917
0h_WT_I_fr3	0.000141072					0h_WT_II_fr3b	0.000217667					0h_WT_III_fr3	0.000674065
0h_41_I_fr3	0.000374243					0h_41_II_fr3	0.000389767					0h_41_III_fr3	0.000169647
0h_42_I_fr3	0.00024028					0h_42_II_fr3	0.000163594					0h_42_III_fr3	0.000219631
0h_WT_I_fr4	0.000598163					0h_WT_II_fr4	0.000167128					0h_WT_III_fr4	0.000271538
0h_41_I_fr4	0.000204147					0h_41_II_fr4	0.000309707					0h_41_III_fr4	0.000145924
0h_42_I_fr4	0.000402732					0h_42_II_fr4	0.000254301					0h_42_III_fr4	0.000393809
0h_WT_I_fr5	0.000428012					0h_WT_II_fr5	0.000409					0h_WT_III_fr5b	0.00057047
0h_41_I_fr5b	0.000471277					0h_41_II_fr5	0.00063057					0h_41_III_fr5	0.000353264
0h_42_I_fr5	0.000471497					0h_42_II_fr5c	0.000295732					0h_42_III_fr5	0.000505009
0h_WT_I_fr6	0.000481901					0h_WT_II_fr6	0.000371806					0h_WT_III_fr6	0.000204498
0h_41_I_fr6	0.000685903					0h_41_II_fr6b	0.000762925					0h_41_III_fr6	0.00112677
0h_42_I_fr6	0.000239771					0h_42_II_fr6b	0.000559046					0h_42_III_fr6	0.00126441
0h_WT_I_fr7b	0.0103654					0h_WT_II_fr7	0.00527799					0h_WT_III_fr7	0.00342404
0h_41_I_fr7b	0.00922242					0h_41_II_fr7	0.00587344					0h_41_III_fr7	0.00461108
0h_42_I_fr7	0.00419395					0h_42_II_fr7	0.00184447					0h_42_III_fr7	0.00544776
0h_WT_I_fr10	0.000338635					0h_WT_II_fr10	0.000503293					0h_WT_III_fr10	0.000569897
0h_41_I_fr10	0.00161009					0h_41_II_fr10	0.000444548					0h_41_III_fr10	0.000288987
0h_42_I_fr10	0.000633388					0h_42_II_fr10	9.25177e-05					0h_42_III_fr10	0.000356892
0h_WT_I_fr11b	0.000326443					0h_WT_II_fr11	0.0019844					0h_WT_III_fr11	0.00246739
0h_41_I_fr11	0.00120964					0h_41_II_fr11	0.00221362					0h_41_III_fr11	0.00218132
0h_42_I_fr11	0.000836901					0h_42_II_fr11	0.000625746					0h_42_III_fr11	0.000883892
0h_WT_I_fr12b	0.0005307					0h_WT_II_fr12	0.000121136					0h_WT_III_fr12	0.000315793
0h_41_I_fr12b	0.000326965					0h_41_II_fr12	0.000306771					0h_41_III_fr12	0.000344683
0h_42_I_fr12	0.00018607					0h_42_II_fr12b	0.000273338					0h_42_III_fr12	0.000181937

## Sheet: COX2
0h replicate I						0h replicate II						0h replicate III
LNQISILVQR - 592.3615++						LNQISILVQR - 592.3615++						LNQISILVQR - 592.3615++
Replicate	Peak Area Ratio To Heavy		Sum fractions 5-7			Replicate	Peak Area Ratio To Heavy		Sum fractions 5-7			Replicate	Peak Area Ratio To Heavy		Sum fractions 5-7				Mean for three replicates			SD
0h_WT_I_fr2	0.00954407		WT	0.340343		0h_WT_II_fr2	0.0093102		WT	0.126996		0h_WT_III_fr2	0.00539748		WT	0.0544715			WT	0.173937		WT	0.148604
0h_41_I_fr2	0.0165109		f4-1	0.252112		0h_41_II_fr2	0.0148601		f4-1	0.106179		0h_41_III_fr2	0.00828785		f4-1	0.0695786			f4-1	0.142623		f4-1	0.0965698
0h_42_I_fr2	0.00710673		f4-2	0.182876		0h_42_II_fr2	0.00130604		f4-2	0.0420657		0h_42_III_fr2	0.00141507		f4-2	0.098274			f4-2	0.107739		f4-2	0.0708806
0h_WT_I_fr3	0.0373917					0h_WT_II_fr3b	0.00654658					0h_WT_III_fr3	0.0147184
0h_41_I_fr3	0.00261684					0h_41_II_fr3	0.0218371					0h_41_III_fr3	0.00588522
0h_42_I_fr3	0.00347904					0h_42_II_fr3	0.00423066					0h_42_III_fr3	0.0057015
0h_WT_I_fr4	0.0121089					0h_WT_II_fr4	0.0113908					0h_WT_III_fr4	0.0252697
0h_41_I_fr4	0.0296988					0h_41_II_fr4	0.0085421					0h_41_III_fr4	0.0175753
0h_42_I_fr4	0.0254586					0h_42_II_fr4	0.00967218					0h_42_III_fr4	0.00291732
0h_WT_I_fr5	0.0503271					0h_WT_II_fr5	0.0153109					0h_WT_III_fr5b	0.00982859
0h_41_I_fr5b	0.0277831					0h_41_II_fr5	0.0241949					0h_41_III_fr5	0.0379496
0h_42_I_fr5	0.0207272					0h_42_II_fr5c	0.00284032					0h_42_III_fr5	0.0352499
0h_WT_I_fr6	0.2871					0h_WT_II_fr6	0.100444					0h_WT_III_fr6	0.0281181
0h_41_I_fr6	0.221682					0h_41_II_fr6b	0.0770006					0h_41_III_fr6	0.0237398
0h_42_I_fr6	0.152267					0h_42_II_fr6b	0.0301					0h_42_III_fr6	0.0548306
0h_WT_I_fr7b	0.00291553					0h_WT_II_fr7	0.0112417					0h_WT_III_fr7	0.0165248
0h_41_I_fr7b	0.00264616					0h_41_II_fr7	0.00498296					0h_41_III_fr7	0.00788923
0h_42_I_fr7	0.00988159					0h_42_II_fr7	0.00912541					0h_42_III_fr7	0.00819353
0h_WT_I_fr10	0.00104429					0h_WT_II_fr10	0.000776168					0h_WT_III_fr10	0.00150805
0h_41_I_fr10	0.00144725					0h_41_II_fr10	0.00200714					0h_41_III_fr10	0.00143062
0h_42_I_fr10	0.00365184					0h_42_II_fr10	0.00168865					0h_42_III_fr10	0.000591248
0h_WT_I_fr11b	0.000450473					0h_WT_II_fr11	0.00608364					0h_WT_III_fr11	0.00606781
0h_41_I_fr11	0.0109811					0h_41_II_fr11	0.00698767					0h_41_III_fr11	0.0135672
0h_42_I_fr11	0.010809					0h_42_II_fr11	0.0170192					0h_42_III_fr11	0.0205082
0h_WT_I_fr12b	0.0018696					0h_WT_II_fr12	0.000447409					0h_WT_III_fr12	0.00284435
0h_41_I_fr12b	0.0010802					0h_41_II_fr12	0.00141096					0h_41_III_fr12	0.00511171
0h_42_I_fr12	0.00541997					0h_42_II_fr12b	0.00121994					0h_42_III_fr12	0.000494179
LLEVDNR - 429.7376++						LLEVDNR - 429.7376++						LLEVDNR - 429.7376++
Replicate	Peak Area Ratio To Heavy		Sum fractions 5-7			Replicate	Peak Area Ratio To Heavy		Sum fractions 5-7			Replicate	Peak Area Ratio To Heavy		Sum fractions 5-7				Mean for three replicates			SD
0h_WT_I_fr2	0.000896115		WT	0.0262263		0h_WT_II_fr2	0.000488256		WT	0.006289		0h_WT_III_fr2	0.00115557		WT	0.00570132			WT	0.0127389		WT	0.0116842
0h_41_I_fr2	0.000340469		f4-1	0.0291371		0h_41_II_fr2	0.000322723		f4-1	0.0111146		0h_41_III_fr2	0.000547305		f4-1	0.00938885			f4-1	0.0165468		f4-1	0.0109376
0h_42_I_fr2	0.00037416		f4-2	0.00903494		0h_42_II_fr2	0.000124098		f4-2	0.00350455		0h_42_III_fr2	0.000674271		f4-2	0.00710682			f4-2	0.00654877		f4-2	0.00280711
0h_WT_I_fr3	0.00135341					0h_WT_II_fr3b	0.0018723					0h_WT_III_fr3	0.00141753
0h_41_I_fr3	0.000674738					0h_41_II_fr3	0.000842272					0h_41_III_fr3	0.00115866
0h_42_I_fr3	0.000809704					0h_42_II_fr3	0.000534576					0h_42_III_fr3	0.00107849
0h_WT_I_fr4	0.00227774					0h_WT_II_fr4	0.00187057					0h_WT_III_fr4	0.00171447
0h_41_I_fr4	0.000549893					0h_41_II_fr4	0.00155334					0h_41_III_fr4	0.00110851
0h_42_I_fr4	0.00133908					0h_42_II_fr4	0.00052745					0h_42_III_fr4	0.0011222
0h_WT_I_fr5	0.003053					0h_WT_II_fr5	0.00127799					0h_WT_III_fr5b	0.00215896
0h_41_I_fr5b	0.00188722					0h_41_II_fr5	0.00194371					0h_41_III_fr5	0.00243631
0h_42_I_fr5	0.00199005					0h_42_II_fr5c	0.000842644					0h_42_III_fr5	0.00261188
0h_WT_I_fr6	0.0225042					0h_WT_II_fr6	0.00466162					0h_WT_III_fr6	0.00323858
0h_41_I_fr6	0.0266516					0h_41_II_fr6b	0.0084473					0h_41_III_fr6	0.00645518
0h_42_I_fr6	0.00667774					0h_42_II_fr6b	0.00243238					0h_42_III_fr6	0.00424863
0h_WT_I_fr7b	0.000669097					0h_WT_II_fr7	0.000349396					0h_WT_III_fr7	0.00030378
0h_41_I_fr7b	0.00059825					0h_41_II_fr7	0.000723558					0h_41_III_fr7	0.000497355
0h_42_I_fr7	0.00036714					0h_42_II_fr7	0.000229526					0h_42_III_fr7	0.000246314
0h_WT_I_fr10	8.98108e-05					0h_WT_II_fr10	0.000211481					0h_WT_III_fr10	1.654e-05
0h_41_I_fr10	0.000180035					0h_41_II_fr10	0.000184041					0h_41_III_fr10	0.00014133
0h_42_I_fr10	2.91038e-05					0h_42_II_fr10	9.50213e-05					0h_42_III_fr10	0.000227274
0h_WT_I_fr11b	0.000369505					0h_WT_II_fr11	2.95624e-05					0h_WT_III_fr11	0.000115637
0h_41_I_fr11	0.000196084					0h_41_II_fr11	0.000208158					0h_41_III_fr11	0.000303179
0h_42_I_fr11	0.000104172					0h_42_II_fr11	4.12812e-05					0h_42_III_fr11	4.61765e-05
0h_WT_I_fr12b	4.8634e-05					0h_WT_II_fr12	1.44983e-05					0h_WT_III_fr12	1.78775e-05
0h_41_I_fr12b	3.06721e-05					0h_41_II_fr12	1.89009e-05					0h_41_III_fr12	2.86344e-05
0h_42_I_fr12	3.57067e-05					0h_42_II_fr12b	1.23651e-05					0h_42_III_fr12	8.73154e-06
IIVTSADVLHSWAVPSLGVK - 698.0649+++						IIVTSADVLHSWAVPSLGVK - 698.0649+++						IIVTSADVLHSWAVPSLGVK - 698.0649+++
Replicate	Peak Area Ratio To Heavy		Sum fractions 5-7			Replicate	Peak Area Ratio To Heavy		Sum fractions 5-7			Replicate	Peak Area Ratio To Heavy		Sum fractions 5-7				Mean for three replicates			SD
0h_WT_I_fr2	0.00227048		WT	0.0627795		0h_WT_II_fr2	0.00288811		WT	0.024124		0h_WT_III_fr2	0.002576		WT	0.0154651			WT	0.0341229		WT	0.0251922
0h_41_I_fr2	0.00092727		f4-1	0.0832709		0h_41_II_fr2	0.000810399		f4-1	0.0280038		0h_41_III_fr2	0.000759884		f4-1	0.0252599			f4-1	0.0455115		f4-1	0.0327293
0h_42_I_fr2	0.000734642		f4-2	0.038424		0h_42_II_fr2	0.000807768		f4-2	0.00302458		0h_42_III_fr2	0.000806501		f4-2	0.0438584			f4-2	0.0284357		f4-2	0.0221738
0h_WT_I_fr3	0.00539262					0h_WT_II_fr3b	0.00133596					0h_WT_III_fr3	0.00415049
0h_41_I_fr3	0.00236989					0h_41_II_fr3	0.00217666					0h_41_III_fr3	0.00362659
0h_42_I_fr3	0.00115577					0h_42_II_fr3	0.000374782					0h_42_III_fr3	0.00314088
0h_WT_I_fr4	0.0027844					0h_WT_II_fr4	0.00179126					0h_WT_III_fr4	0.00991886
0h_41_I_fr4	0.00365376					0h_41_II_fr4	0.00541024					0h_41_III_fr4	0.0017849
0h_42_I_fr4	0.00297807					0h_42_II_fr4	0.000119163					0h_42_III_fr4	0.00405623
0h_WT_I_fr5	0.0047546					0h_WT_II_fr5	0.00219925					0h_WT_III_fr5b	0.0056929
0h_41_I_fr5b	0.00763962					0h_41_II_fr5	0.00244057					0h_41_III_fr5	0.0063355
0h_42_I_fr5	0.0072749					0h_42_II_fr5c	0.000148384					0h_42_III_fr5	0.00449811
0h_WT_I_fr6	0.0575173					0h_WT_II_fr6	0.0210122					0h_WT_III_fr6	0.00649358
0h_41_I_fr6	0.072323					0h_41_II_fr6b	0.0248262					0h_41_III_fr6	0.017289
0h_42_I_fr6	0.0299498					0h_42_II_fr6b	0.00231516					0h_42_III_fr6	0.0392642
0h_WT_I_fr7b	0.00050753					0h_WT_II_fr7	0.000912621					0h_WT_III_fr7	0.00327861
0h_41_I_fr7b	0.0033082					0h_41_II_fr7	0.000736956					0h_41_III_fr7	0.00163539
0h_42_I_fr7	0.00119936					0h_42_II_fr7	0.000561035					0h_42_III_fr7	9.60758e-05
0h_WT_I_fr10	0.000711751					0h_WT_II_fr10	0.000536863					0h_WT_III_fr10	0.0014804
0h_41_I_fr10	0.000212125					0h_41_II_fr10	0.00101618					0h_41_III_fr10	0.000751317
0h_42_I_fr10	0.00112868					0h_42_II_fr10	0.00403305					0h_42_III_fr10	0.000346977
0h_WT_I_fr11b	0.00102593					0h_WT_II_fr11	0.000586705					0h_WT_III_fr11	0.00244692
0h_41_I_fr11	0.000944865					0h_41_II_fr11	0.00328125					0h_41_III_fr11	0.00111383
0h_42_I_fr11	0.00149021					0h_42_II_fr11	0.00265754					0h_42_III_fr11	0.00395438
0h_WT_I_fr12b	0.0086396					0h_WT_II_fr12	0.000392713					0h_WT_III_fr12	0.000111551
0h_41_I_fr12b	0.00318111					0h_41_II_fr12	0.0028246					0h_41_III_fr12	0.00137366
0h_42_I_fr12	0.00033389					0h_42_II_fr12b	0.000210498					0h_42_III_fr12	0.000168073

## Sheet: COX5C
0h replicate I						0h replicate II						0h replicate III
TFYDLLER - 528.7717++						TFYDLLER - 528.7717++						TFYDLLER - 528.7717++
Replicate	Peak Area Ratio To Heavy		Sum fractions 10-12			Replicate	Peak Area Ratio To Heavy		Sum fractions 10-12			Replicate	Peak Area Ratio To Heavy		Sum fractions 10-12				Mean for three replicates			SD
0h_WT_I_fr2	0.000217233		WT	0.00914109		0h_WT_II_fr2	0.000273692		WT	0.0098196		0h_WT_III_fr2	0.00051887		WT	0.0114466			WT	0.0101358		WT	0.00118485
0h_41_I_fr2	0.000496114		f4-1	0.0141284		0h_41_II_fr2	0.000470753		f4-1	0.0119161		0h_41_III_fr2	0.000390255		f4-1	0.0144442			f4-1	0.0134962		f4-1	0.00137751
0h_42_I_fr2	0.000226606		f4-2	0.0144211		0h_42_II_fr2	0.000248305		f4-2	0.00891975		0h_42_III_fr2	0.000488843		f4-2	0.0161646			f4-2	0.0131685		f4-2	0.00378137
0h_WT_I_fr3	0.00035869					0h_WT_II_fr3b	0.000360882					0h_WT_III_fr3	0.000585097
0h_41_I_fr3	0.000355178					0h_41_II_fr3	0.000278203					0h_41_III_fr3	0.000404028
0h_42_I_fr3	0.000227895					0h_42_II_fr3	0.000539569					0h_42_III_fr3	0.000310366
0h_WT_I_fr4	0.000264813					0h_WT_II_fr4	0.000253398					0h_WT_III_fr4	0.00030759
0h_41_I_fr4	0.000233955					0h_41_II_fr4	0.000250946					0h_41_III_fr4	0.00028989
0h_42_I_fr4	0.000354893					0h_42_II_fr4	0.000324631					0h_42_III_fr4	0.000180292
0h_WT_I_fr5	0.000242822					0h_WT_II_fr5	0.000266039					0h_WT_III_fr5b	0.000388404
0h_41_I_fr5b	0.00041558					0h_41_II_fr5	0.000302036					0h_41_III_fr5	0.000232407
0h_42_I_fr5	0.000265269					0h_42_II_fr5c	0.000288292					0h_42_III_fr5	0.000392629
0h_WT_I_fr6	0.00025473					0h_WT_II_fr6	0.000224111					0h_WT_III_fr6	0.000243322
0h_41_I_fr6	0.000386269					0h_41_II_fr6b	0.000328881					0h_41_III_fr6	0.000409972
0h_42_I_fr6	0.000430976					0h_42_II_fr6b	0.000324062					0h_42_III_fr6	0.000543284
0h_WT_I_fr7b	0.000553244					0h_WT_II_fr7	0.000472912					0h_WT_III_fr7	0.000433767
0h_41_I_fr7b	0.000323373					0h_41_II_fr7	0.000291457					0h_41_III_fr7	0.000351636
0h_42_I_fr7	0.000615648					0h_42_II_fr7	0.000258086					0h_42_III_fr7	0.000160171
0h_WT_I_fr10	0.000414991					0h_WT_II_fr10	0.000279951					0h_WT_III_fr10	0.000610544
0h_41_I_fr10	0.000248924					0h_41_II_fr10	0.000304246					0h_41_III_fr10	0.000442028
0h_42_I_fr10	0.000289383					0h_42_II_fr10	0.000388469					0h_42_III_fr10	0.0004172
0h_WT_I_fr11b	0.00840626					0h_WT_II_fr11	0.00867045					0h_WT_III_fr11	0.00923481
0h_41_I_fr11	0.0101403					0h_41_II_fr11	0.00668016					0h_41_III_fr11	0.00913508
0h_42_I_fr11	0.00708304					0h_42_II_fr11	0.00752146					0h_42_III_fr11	0.0153258
0h_WT_I_fr12b	0.000319841					0h_WT_II_fr12	0.0008692					0h_WT_III_fr12	0.00160129
0h_41_I_fr12b	0.00373912					0h_41_II_fr12	0.00493168					0h_41_III_fr12	0.00486706
0h_42_I_fr12	0.00704863					0h_42_II_fr12b	0.00100982					0h_42_III_fr12	0.00042161
APP/TAIR shows single proteome mapping of this peptide but UniProt shows also in At3g62400 (5C-2)

[truncated: 5 more sheets: ATP1, ATP2, VDAC1, VDAC3, PHB3]
