# Supplementary material for: Targeted Proteomics Approach Toward Understanding the Role of the Mitochondrial Protease FTSH4 in the Biogenesis of OXPHOS During Arabidopsis Seed Germination
Source: Front Plant Sci. 2018 Jun 15;9:821. doi: 10.3389/fpls.2018.00821 (PMC6014109; doi:10.3389/fpls.2018.00821)
Supplement: Supplementary file 5 [file Data_Sheet_3.XLSX]

## Sheet: AOX1A
6h replicate I
LPADATLR - 428.7480++
Replicate	Peak Area Ratio To Heavy		Sum fractions 5-7
6h_WT_IV_fr2	1.39259e-05		WT	0.000239144
6h_41_IV_fr2	4.88033e-05		f4-1	0.000948098
6h_42_IV_fr2	1.93417e-05		f4-2	0.000970883
6h_WT_IV_fr3	2.56891e-05
6h_41_IV_fr3	1.68003e-05
6h_42_IV_fr3	4.96803e-05
6h_WT_IV_fr4	2.34872e-05
6h_41_IV_fr4	2.05334e-05
6h_42_IV_fr4	6.3107e-05
6h_WT_IV_fr5b	1.97071e-05
6h_41_IV_fr5	5.65232e-05
6h_42_IV_fr5b	5.21627e-05
6h_WT_IV_fr6	0.000151926
6h_41_IV_fr6b	0.000872508
6h_42_IV_fr6	0.000870944
6h_WT_IV_fr7	6.75107e-05
6h_41_IV_fr7	1.9067e-05
6h_42_IV_fr7	4.77769e-05
6h_WT_IV_fr10	2.0158e-05
6h_41_IV_fr10b	2.96031e-05
6h_42_IV_fr10	4.80556e-05
6h_WT_IV_fr11	2.61494e-05
6h_41_IV_fr11b	1.52985e-05
6h_42_IV_fr11	0.000144721
6h_WT_IV_fr12	2.73506e-05
6h_41_IV_fr12	2.61037e-05
6h_42_IV_fr12	1.68067e-05

## Sheet: NAD7
6h replicate I						6h replicate II						6h replicate III
LVDIGTVTAQQAK - 672.3801++						LVDIGTVTAQQAK - 672.3801++						LVDIGTVTAQQAK - 672.3801++
Replicate	Peak Area Ratio To Heavy		Sum fractions 2-7			Replicate	Peak Area Ratio To Heavy		Sum fractions 2-7			Replicate	Peak Area Ratio To Heavy		Sum fractions 2-7				Mean for three replicates			SD
6h_WT_II_fr2	0.00119786		WT	0.0123821		6h_WT_III_fr2	0.00209137		WT	0.0168613		6h_WT_IV_fr2	0.00077842		WT	0.0354211			WT	0.0215548		WT	0.009974
6h_41_II_fr2	0.00145603		f4-1	0.0117895		6h_41_III_fr2	0.00112598		f4-1	0.0135708		6h_41_IV_fr2	0.000126675		f4-1	0.0134262			f4-1	0.0129289		f4-1	0.00080777
6h_42_II_fr2b	0.00244179		f4-2	0.0140653		6h_42_III_fr2	0.0014226		f4-2	0.0140826		6h_42_IV_fr2	0.00053604		f4-2	0.0274559			f4-2	0.0185346		f4-2	0.00630831
6h_WT_II_fr3	0.00276504					6h_WT_III_fr3b	0.00185329					6h_WT_IV_fr3	0.000656024
6h_41_II_fr3	0.00106681					6h_41_III_fr3	0.00149904					6h_41_IV_fr3	0.000296742
6h_42_II_fr3	0.0024383					6h_42_III_fr3	0.00151391					6h_42_IV_fr3	0.000292004
6h_WT_II_fr4	0.00232124					6h_WT_III_fr4	0.00343866					6h_WT_IV_fr4	0.00162851
6h_41_II_fr4	0.0017708					6h_41_III_fr4	0.00318447					6h_41_IV_fr4	0.000394698
6h_42_II_fr4c	0.00442999					6h_42_III_fr4	0.00686374					6h_42_IV_fr4	0.00122302
6h_WT_II_fr5	0.00467252					6h_WT_III_fr5	0.00704754					6h_WT_IV_fr5b	0.0242257
6h_41_II_fr5	0.00504038					6h_41_III_fr5	0.00577876					6h_41_IV_fr5	0.00946393
6h_42_II_fr5	0.00264814					6h_42_III_fr5	0.00148373					6h_42_IV_fr5b	0.0187476
6h_WT_II_fr6	0.00101933					6h_WT_III_fr6	0.000710714					6h_WT_IV_fr6	0.000495226
6h_41_II_fr6	0.00133009					6h_41_III_fr6	0.00156214					6h_41_IV_fr6b	0.000783847
6h_42_II_fr6	0.00130636					6h_42_III_fr6	0.00149154					6h_42_IV_fr6	0.00184646
6h_WT_II_fr7	0.000406066					6h_WT_III_fr7	0.0017197					6h_WT_IV_fr7	0.00763722
6h_41_II_fr7	0.00112544					6h_41_III_fr7	0.000420425					6h_41_IV_fr7	0.0023603
6h_42_II_fr7	0.000800706					6h_42_III_fr7	0.00130703					6h_42_IV_fr7	0.00481072
6h_WT_II_fr10	0.000461254					6h_WT_III_fr10	0.000122451					6h_WT_IV_fr10	0.00022055
6h_41_II_fr10	0.000667149					6h_41_III_fr10	5.44778e-05					6h_41_IV_fr10b	0.000214515
6h_42_II_fr10	0.00185405					6h_42_III_fr10	0.000730367					6h_42_IV_fr10	0.000229006
6h_WT_II_fr11	0.000278651					6h_WT_III_fr11	0.00176442					6h_WT_IV_fr11	0.000618875
6h_41_II_fr11	0.00145843					6h_41_III_fr11	0.00152566					6h_41_IV_fr11b	0.000505958
6h_42_II_fr11	0.000202576					6h_42_III_fr11	0.00105883					6h_42_IV_fr11	0.00310435
6h_WT_II_fr12	2.57018e-05					6h_WT_III_fr12	0.00010173					6h_WT_IV_fr12	0.00102558
6h_41_II_fr12	4.54213e-05					6h_41_III_fr12	9.26012e-05					6h_41_IV_fr12	0.000320752
6h_42_II_fr12b	0.000123895					6h_42_III_fr12	0.000402924					6h_42_IV_fr12	0.00180954
DIDSFTQQFASR - 707.8335++						DIDSFTQQFASR - 707.8335++						DIDSFTQQFASR - 707.8335++
Replicate	Peak Area Ratio To Heavy		Sum fractions 2-7			Replicate	Peak Area Ratio To Heavy		Sum fractions 2-7			Replicate	Peak Area Ratio To Heavy		Sum fractions 2-7				Mean for three replicates			SD
6h_WT_II_fr2	0.000816552		WT	0.00974483		6h_WT_III_fr2	0.00178022		WT	0.0102779		6h_WT_IV_fr2	0.000439484		WT	0.0166774			WT	0.0122334		WT	0.00314991
6h_41_II_fr2	0.00136164		f4-1	0.00678877		6h_41_III_fr2	0.000421556		f4-1	0.00722116		6h_41_IV_fr2	0.00105151		f4-1	0.0110736			f4-1	0.00836118		f4-1	0.00192608
6h_42_II_fr2b	0.00142513		f4-2	0.00586452		6h_42_III_fr2	0.000586236		f4-2	0.00732557		6h_42_IV_fr2	0.000280394		f4-2	0.00970982			f4-2	0.0076333		f4-2	0.00158485
6h_WT_II_fr3	0.00215276					6h_WT_III_fr3b	0.00105282					6h_WT_IV_fr3	0.000178063
6h_41_II_fr3	0.000318525					6h_41_III_fr3	0.000805809					6h_41_IV_fr3	0.000537685
6h_42_II_fr3	0.00102228					6h_42_III_fr3	0.000929102					6h_42_IV_fr3	0.000392272
6h_WT_II_fr4	0.00190297					6h_WT_III_fr4	0.000505933					6h_WT_IV_fr4	0.000334015
6h_41_II_fr4	0.00152137					6h_41_III_fr4	0.00204423					6h_41_IV_fr4	0.00027343
6h_42_II_fr4c	0.00146576					6h_42_III_fr4	0.00302305					6h_42_IV_fr4	0.00153947
6h_WT_II_fr5	0.00271327					6h_WT_III_fr5	0.00165432					6h_WT_IV_fr5b	0.0114134
6h_41_II_fr5	0.000732147					6h_41_III_fr5	0.00131781					6h_41_IV_fr5	0.00712701
6h_42_II_fr5	0.00103716					6h_42_III_fr5	0.00122038					6h_42_IV_fr5b	0.00514811
6h_WT_II_fr6	0.00189846					6h_WT_III_fr6	0.00424782					6h_WT_IV_fr6	0.000593851
6h_41_II_fr6	0.0017506					6h_41_III_fr6	0.00251547					6h_41_IV_fr6b	0.000435959
6h_42_II_fr6	0.000799018					6h_42_III_fr6	0.00140216					6h_42_IV_fr6	0.00104213
6h_WT_II_fr7	0.00026082					6h_WT_III_fr7	0.00103683					6h_WT_IV_fr7	0.00371854
6h_41_II_fr7	0.00110449					6h_41_III_fr7	0.00011628					6h_41_IV_fr7	0.00164802
6h_42_II_fr7	0.000115159					6h_42_III_fr7	0.00016465					6h_42_IV_fr7	0.00130745
6h_WT_II_fr10	8.11345e-05					6h_WT_III_fr10	0.000207247					6h_WT_IV_fr10	9.51165e-05
6h_41_II_fr10	6.68578e-05					6h_41_III_fr10	0.000128237					6h_41_IV_fr10b	7.6515e-05
6h_42_II_fr10	6.19866e-05					6h_42_III_fr10	0.000241268					6h_42_IV_fr10	0.000398994
6h_WT_II_fr11	7.01669e-05					6h_WT_III_fr11	0.00015503					6h_WT_IV_fr11	0.000247583
6h_41_II_fr11	0.000110702					6h_41_III_fr11	0.000120408					6h_41_IV_fr11b	7.49043e-05
6h_42_II_fr11	5.90688e-05					6h_42_III_fr11	0.000242856					6h_42_IV_fr11	0.000370134
6h_WT_II_fr12	4.36195e-05					6h_WT_III_fr12	0.000114633					6h_WT_IV_fr12	0.000353469
6h_41_II_fr12	0.000251296					6h_41_III_fr12	0.0001567					6h_41_IV_fr12	0.000302316
6h_42_II_fr12b	7.28392e-05					6h_42_III_fr12	0.000297444					6h_42_IV_fr12	0.000161585
LLEFYER - 485.2556++						LLEFYER - 485.2556++						LLEFYER - 485.2556++
Replicate	Peak Area Ratio To Heavy		Sum fractions 2-7			Replicate	Peak Area Ratio To Heavy		Sum fractions 2-7			Replicate	Peak Area Ratio To Heavy		Sum fractions 2-7				Mean for three replicates			SD
6h_WT_II_fr2	0.00181258		WT	0.00741339		6h_WT_III_fr2	0.00154918		WT	0.00595338		6h_WT_IV_fr2	7.86553e-05		WT	0.0158397			WT	0.00973547		WT	0.00435727
6h_41_II_fr2	0.00170146		f4-1	0.0073162		6h_41_III_fr2	0.00248475		f4-1	0.00940441		6h_41_IV_fr2	0.000313966		f4-1	0.00972082			f4-1	0.00881381		f4-1	0.00106682
6h_42_II_fr2b	0.00256121		f4-2	0.00916539		6h_42_III_fr2	0.00211064		f4-2	0.0066683		6h_42_IV_fr2	0.000490896		f4-2	0.0116762			f4-2	0.00916997		f4-2	0.00204448
6h_WT_II_fr3	0.00158841					6h_WT_III_fr3b	0.000948561					6h_WT_IV_fr3	0.000440973
6h_41_II_fr3	0.0018003					6h_41_III_fr3	0.00171784					6h_41_IV_fr3	0.000612612
6h_42_II_fr3	0.00201229					6h_42_III_fr3	0.00129077					6h_42_IV_fr3	0.000561515
6h_WT_II_fr4	0.00114716					6h_WT_III_fr4	0.00102581					6h_WT_IV_fr4	0.000434929
6h_41_II_fr4	0.000970938					6h_41_III_fr4	0.00248153					6h_41_IV_fr4	0.000836513
6h_42_II_fr4c	0.00208385					6h_42_III_fr4	0.0020838					6h_42_IV_fr4	0.000492549
6h_WT_II_fr5	0.00209826					6h_WT_III_fr5	0.00157189					6h_WT_IV_fr5b	0.00946984
6h_41_II_fr5	0.00213857					6h_41_III_fr5	0.001687					6h_41_IV_fr5	0.00610183
6h_42_II_fr5	0.0017768					6h_42_III_fr5	0.000451887					6h_42_IV_fr5b	0.0082153
6h_WT_II_fr6	0.000410992					6h_WT_III_fr6	0.000746578					6h_WT_IV_fr6	0.000358614
6h_41_II_fr6	0.000394258					6h_41_III_fr6	0.000666767					6h_41_IV_fr6b	0.000274997
6h_42_II_fr6	0.000467487					6h_42_III_fr6	0.000672922					6h_42_IV_fr6	0.000822957
6h_WT_II_fr7	0.000355984					6h_WT_III_fr7	0.00011136					6h_WT_IV_fr7	0.00505665
6h_41_II_fr7	0.000310673					6h_41_III_fr7	0.000366521					6h_41_IV_fr7	0.00158091
6h_42_II_fr7	0.000263751					6h_42_III_fr7	5.8272e-05					6h_42_IV_fr7	0.00109302
6h_WT_II_fr10	0.000178541					6h_WT_III_fr10	7.74701e-05					6h_WT_IV_fr10	0.000113414
6h_41_II_fr10	4.43909e-05					6h_41_III_fr10	5.97036e-05					6h_41_IV_fr10b	0.00012297
6h_42_II_fr10	0.000129037					6h_42_III_fr10	0.000126264					6h_42_IV_fr10	7.50505e-05
6h_WT_II_fr11	9.41382e-05					6h_WT_III_fr11	0.000305837					6h_WT_IV_fr11	0.000142335
6h_41_II_fr11	0.000303528					6h_41_III_fr11	0.000103201					6h_41_IV_fr11b	0.000178254
6h_42_II_fr11	0.000510106					6h_42_III_fr11	6.33658e-05					6h_42_IV_fr11	0.000215281
6h_WT_II_fr12	9.31237e-05					6h_WT_III_fr12	0.000230775					6h_WT_IV_fr12	0.000168824
6h_41_II_fr12	7.40147e-05					6h_41_III_fr12	0.000199485					6h_41_IV_fr12	9.73725e-05
6h_42_II_fr12b	0.00013311					6h_42_III_fr12	8.97175e-05					6h_42_IV_fr12	0.000138954

## Sheet: NAD75
6h replicate I						6h replicate II						6h replicate III
FASEVAGVQDLGILGR - 816.4412++						FASEVAGVQDLGILGR - 816.4412++						FASEVAGVQDLGILGR - 816.4412++
Replicate	Peak Area Ratio To Heavy		Sum fractions 2-4			Replicate	Peak Area Ratio To Heavy		Sum fractions 2-4			Replicate	Peak Area Ratio To Heavy		Sum fractions 2-4				Mean for three replicates			SD
6h_WT_II_fr2	0.00471496		WT	0.00883932		6h_WT_III_fr2	0.0072563		WT	0.0108352		6h_WT_IV_fr2	0.000315269		WT	0.0197763			WT	0.0131503		WT	0.00475563
6h_41_II_fr2	0.00382715		f4-1	0.010965		6h_41_III_fr2	0.00924368		f4-1	0.0183704		6h_41_IV_fr2	0.000544824		f4-1	0.0137651			f4-1	0.0143668		f4-1	0.00305303
6h_42_II_fr2b	0.00911737		f4-2	0.0152116		6h_42_III_fr2	0.00266129		f4-2	0.0133585		6h_42_IV_fr2	0.000585583		f4-2	0.0186912			f4-2	0.0157538		f4-2	0.00221055
6h_WT_II_fr3	0.00226865					6h_WT_III_fr3b	0.0012166					6h_WT_IV_fr3	0.0182818
6h_41_II_fr3	0.00533855					6h_41_III_fr3	0.00450589					6h_41_IV_fr3	0.0124898
6h_42_II_fr3	0.00535945					6h_42_III_fr3	0.00639132					6h_42_IV_fr3	0.0133241
6h_WT_II_fr4	0.00185571					6h_WT_III_fr4	0.00236234					6h_WT_IV_fr4	0.00117924
6h_41_II_fr4	0.00179927					6h_41_III_fr4	0.0046208					6h_41_IV_fr4	0.000730503
6h_42_II_fr4c	0.000734822					6h_42_III_fr4	0.00430593					6h_42_IV_fr4	0.00478154
6h_WT_II_fr5	0.000399179					6h_WT_III_fr5	0.000365413					6h_WT_IV_fr5b	0.00744983
6h_41_II_fr5	0.000992725					6h_41_III_fr5	0.00104692					6h_41_IV_fr5	0.000617094
6h_42_II_fr5	0.000371707					6h_42_III_fr5	0.00141431					6h_42_IV_fr5b	0.00135545
6h_WT_II_fr6	0.000228945					6h_WT_III_fr6	0.000362194					6h_WT_IV_fr6	0.000160147
6h_41_II_fr6	0.000365477					6h_41_III_fr6	0.00138993					6h_41_IV_fr6b	0.000218883
6h_42_II_fr6	0.00129412					6h_42_III_fr6	0.00020198					6h_42_IV_fr6	0.00106558
6h_WT_II_fr7	0.000322496					6h_WT_III_fr7	0.00249505					6h_WT_IV_fr7	0.000240908
6h_41_II_fr7	0.000534826					6h_41_III_fr7	0.00157753					6h_41_IV_fr7	8.13513e-05
6h_42_II_fr7	0.000391862					6h_42_III_fr7	0.00438072					6h_42_IV_fr7	0.00140641
6h_WT_II_fr10	0.000139832					6h_WT_III_fr10	0.000109461					6h_WT_IV_fr10	0.000240603
6h_41_II_fr10	9.50333e-05					6h_41_III_fr10	0.000275212					6h_41_IV_fr10b	0.000534872
6h_42_II_fr10	0.000105924					6h_42_III_fr10	0.000124842					6h_42_IV_fr10	0.000186362
6h_WT_II_fr11	0.000527441					6h_WT_III_fr11	0.000447154					6h_WT_IV_fr11	0.000393489
6h_41_II_fr11	0.000233806					6h_41_III_fr11	0.000212306					6h_41_IV_fr11b	0.000347293
6h_42_II_fr11	0.000178091					6h_42_III_fr11	0.000391297					6h_42_IV_fr11	0.00011735
6h_WT_II_fr12	0.000155988					6h_WT_III_fr12	0.000113792					6h_WT_IV_fr12	0.000105518
6h_41_II_fr12	0.000164702					6h_41_III_fr12	9.40919e-05					6h_41_IV_fr12	0.000165302
6h_42_II_fr12b	0.000361451					6h_42_III_fr12	8.38123e-05					6h_42_IV_fr12	0.000196342
NPAIIVGAGLFNR - 671.3855++						NPAIIVGAGLFNR - 671.3855++						NPAIIVGAGLFNR - 671.3855++
Replicate	Peak Area Ratio To Heavy		Sum fractions 2-4			Replicate	Peak Area Ratio To Heavy		Sum fractions 2-4			Replicate	Peak Area Ratio To Heavy		Sum fractions 2-4				Mean for three replicates			SD
6h_WT_II_fr2	0.00808879		WT	0.0159661		6h_WT_III_fr2	0.00601533		WT	0.0114249		6h_WT_IV_fr2	0.000289278		WT	0.0352098			WT	0.0208669		WT	0.01031
6h_41_II_fr2	0.00590109		f4-1	0.00919716		6h_41_III_fr2	0.00995791		f4-1	0.0169308		6h_41_IV_fr2	0.000951804		f4-1	0.0224553			f4-1	0.0161944		f4-1	0.00543758
6h_42_II_fr2b	0.0112638		f4-2	0.019481		6h_42_III_fr2	0.0121795		f4-2	0.0187208		6h_42_IV_fr2	0.00196932		f4-2	0.0310077			f4-2	0.0230698		f4-2	0.0056215
6h_WT_II_fr3	0.00630806					6h_WT_III_fr3b	0.00492141					6h_WT_IV_fr3	0.0345089
6h_41_II_fr3	0.00263311					6h_41_III_fr3	0.00624579					6h_41_IV_fr3	0.0205642
6h_42_II_fr3	0.00730089					6h_42_III_fr3	0.00551514					6h_42_IV_fr3	0.026737
6h_WT_II_fr4	0.00156923					6h_WT_III_fr4	0.00048819					6h_WT_IV_fr4	0.000411668
6h_41_II_fr4	0.00066297					6h_41_III_fr4	0.000727118					6h_41_IV_fr4	0.000939255
6h_42_II_fr4c	0.000916319					6h_42_III_fr4	0.00102615					6h_42_IV_fr4	0.0023014
6h_WT_II_fr5	0.000957347					6h_WT_III_fr5	0.000480105					6h_WT_IV_fr5b	0.0002637
6h_41_II_fr5	0.000263947					6h_41_III_fr5	0.00119944					6h_41_IV_fr5	0.00164798
6h_42_II_fr5	0.00242136					6h_42_III_fr5	0.00100763					6h_42_IV_fr5b	0.00246377
6h_WT_II_fr6	0.000836517					6h_WT_III_fr6	0.00209005					6h_WT_IV_fr6	0.000849551
6h_41_II_fr6	0.000338039					6h_41_III_fr6	0.00053089					6h_41_IV_fr6b	0.000221902
6h_42_II_fr6	0.00450996					6h_42_III_fr6	0.000349197					6h_42_IV_fr6	0.00119301
6h_WT_II_fr7	0.000867854					6h_WT_III_fr7	0.00138136					6h_WT_IV_fr7	0.00128109
6h_41_II_fr7	0.000410465					6h_41_III_fr7	0.00062427					6h_41_IV_fr7	0.000432186
6h_42_II_fr7	0.00139281					6h_42_III_fr7	0.00192642					6h_42_IV_fr7	0.001222
6h_WT_II_fr10	0.000633171					6h_WT_III_fr10	0.000283443					6h_WT_IV_fr10	0.000585958
6h_41_II_fr10	0.000703784					6h_41_III_fr10	0.000576541					6h_41_IV_fr10b	0.000216087
6h_42_II_fr10	0.00161181					6h_42_III_fr10	0.000434549					6h_42_IV_fr10	0.00250974
6h_WT_II_fr11	0.000371853					6h_WT_III_fr11	0.000464098					6h_WT_IV_fr11	0.00105383
6h_41_II_fr11	0.00075792					6h_41_III_fr11	0.000556457					6h_41_IV_fr11b	0.000672778
6h_42_II_fr11	0.000438952					6h_42_III_fr11	0.00103569					6h_42_IV_fr11	0.00110185
6h_WT_II_fr12	0.00012296					6h_WT_III_fr12	0.000357609					6h_WT_IV_fr12	0.000367273
6h_41_II_fr12	0.000168196					6h_41_III_fr12	0.00032804					6h_41_IV_fr12	0.00134406
6h_42_II_fr12b	0.000377842					6h_42_III_fr12	0.0004078					6h_42_IV_fr12	0.000734299

## Sheet: CA2
6h replicate I						6h replicate II						6h replicate III
NYINLAQIHASENSK - 567.9567+++						NYINLAQIHASENSK - 567.9567+++						NYINLAQIHASENSK - 567.9567+++
Replicate	Peak Area Ratio To Heavy		Sum fractions 5-7			Replicate	Peak Area Ratio To Heavy		Sum fractions 5-7			Replicate	Peak Area Ratio To Heavy		Sum fractions 5-7				Mean for three replicates			SD
6h_WT_II_fr2	0.00136475		WT	0.0272038		6h_WT_III_fr2	0.00116939		WT	0.0232815		6h_WT_IV_fr2	0.000544199		WT	0.0362852			WT	0.0289235		WT	0.00544626
6h_41_II_fr2	0.00187507		f4-1	0.0308683		6h_41_III_fr2	0.00269662		f4-1	0.0141237		6h_41_IV_fr2	0.00078438		f4-1	0.02798			f4-1	0.024324		f4-1	0.00730847
6h_42_II_fr2b	0.00119792		f4-2	0.0235142		6h_42_III_fr2	0.00158943		f4-2	0.0178103		6h_42_IV_fr2	0.000435298		f4-2	0.058611			f4-2	0.0333119		f4-2	0.0180401
6h_WT_II_fr3	0.00390761					6h_WT_III_fr3b	0.000425321					6h_WT_IV_fr3	0.000670299
6h_41_II_fr3	0.00211919					6h_41_III_fr3	0.000695703					6h_41_IV_fr3	0.000581847
6h_42_II_fr3	0.00157315					6h_42_III_fr3	0.0016025					6h_42_IV_fr3	0.000594978
6h_WT_II_fr4	0.0033005					6h_WT_III_fr4	0.00119184					6h_WT_IV_fr4	0.00235306
6h_41_II_fr4	0.00303982					6h_41_III_fr4	0.00145246					6h_41_IV_fr4	0.000149583
6h_42_II_fr4c	0.00283994					6h_42_III_fr4	0.00489225					6h_42_IV_fr4	0.00239288
6h_WT_II_fr5	0.00164738					6h_WT_III_fr5	0.00100968					6h_WT_IV_fr5b	0.00182168
6h_41_II_fr5	0.00114124					6h_41_III_fr5	0.000548633					6h_41_IV_fr5	0.000796764
6h_42_II_fr5	0.00151321					6h_42_III_fr5	0.00343586					6h_42_IV_fr5b	0.000988885
6h_WT_II_fr6	0.0251259					6h_WT_III_fr6	0.0203178					6h_WT_IV_fr6	0.000364683
6h_41_II_fr6	0.0277846					6h_41_III_fr6	0.0124555					6h_41_IV_fr6b	0.00383099
6h_42_II_fr6	0.0201105					6h_42_III_fr6	0.0122688					6h_42_IV_fr6	0.00512331
6h_WT_II_fr7	0.000430499					6h_WT_III_fr7	0.00195399					6h_WT_IV_fr7	0.0340989
6h_41_II_fr7	0.0019425					6h_41_III_fr7	0.00111957					6h_41_IV_fr7	0.0233523
6h_42_II_fr7	0.00189058					6h_42_III_fr7	0.0021056					6h_42_IV_fr7	0.0524988
6h_WT_II_fr10	0.000792424					6h_WT_III_fr10	0.000763516					6h_WT_IV_fr10	0.00146864
6h_41_II_fr10	0.000501973					6h_41_III_fr10	0.000614089					6h_41_IV_fr10b	0.00114935
6h_42_II_fr10	0.000983221					6h_42_III_fr10	0.00117562					6h_42_IV_fr10	0.00062338
6h_WT_II_fr11	0.000552981					6h_WT_III_fr11	0.00157149					6h_WT_IV_fr11	0.00128485
6h_41_II_fr11	0.000239215					6h_41_III_fr11	0.000171646					6h_41_IV_fr11b	0.000360533
6h_42_II_fr11	0.000873966					6h_42_III_fr11	0.000101445					6h_42_IV_fr11	0.000502662
6h_WT_II_fr12	0.000360524					6h_WT_III_fr12	0.000131903					6h_WT_IV_fr12	6.76031e-05
6h_41_II_fr12	0.000241295					6h_41_III_fr12	0.000121979					6h_41_IV_fr12	0.00024595
6h_42_II_fr12b	0.000192096					6h_42_III_fr12	0.000515217					6h_42_IV_fr12	0.000872071
SFEQIEVER - 568.7828++						SFEQIEVER - 568.7828++						SFEQIEVER - 568.7828++
Replicate	Peak Area Ratio To Heavy		Sum fractions 5-7			Replicate	Peak Area Ratio To Heavy		Sum fractions 5-7			Replicate	Peak Area Ratio To Heavy		Sum fractions 5-7				Mean for three replicates			SD
6h_WT_II_fr2	0.000218182		WT	0.0120423		6h_WT_III_fr2	0.000278204		WT	0.00727182		6h_WT_IV_fr2	0.000114949		WT	0.0174274			WT	0.0122471		WT	0.00414851
6h_41_II_fr2	0.000294532		f4-1	0.00855341		6h_41_III_fr2	0.000149798		f4-1	0.00442518		6h_41_IV_fr2	7.72066e-05		f4-1	0.00651567			f4-1	0.00649809		f4-1	0.00168539
6h_42_II_fr2b	0.000214178		f4-2	0.00847905		6h_42_III_fr2	4.15084e-05		f4-2	0.00696183		6h_42_IV_fr2	0.000135023		f4-2	0.0135793			f4-2	0.00967339		f4-2	0.00283049
6h_WT_II_fr3	0.000347503					6h_WT_III_fr3b	0.000179976					6h_WT_IV_fr3	6.87081e-05
6h_41_II_fr3	0.000589234					6h_41_III_fr3	0.000233915					6h_41_IV_fr3	3.45553e-05
6h_42_II_fr3	0.000763075					6h_42_III_fr3	0.000217787					6h_42_IV_fr3	6.99149e-05
6h_WT_II_fr4	0.000129955					6h_WT_III_fr4	0.000378128					6h_WT_IV_fr4	0.000207832
6h_41_II_fr4	0.000649152					6h_41_III_fr4	0.000311611					6h_41_IV_fr4	0.000230102
6h_42_II_fr4c	0.000991747					6h_42_III_fr4	0.00103904					6h_42_IV_fr4	5.06765e-05
6h_WT_II_fr5	0.000361752					6h_WT_III_fr5	0.000254305					6h_WT_IV_fr5b	0.000136046
6h_41_II_fr5	0.000353783					6h_41_III_fr5	3.5079e-05					6h_41_IV_fr5	5.84524e-05
6h_42_II_fr5	0.000530178					6h_42_III_fr5	6.8885e-05					6h_42_IV_fr5b	4.31539e-05
6h_WT_II_fr6	0.0114058					6h_WT_III_fr6	0.00508741					6h_WT_IV_fr6	0.00052371
6h_41_II_fr6	0.00773744					6h_41_III_fr6	0.00432227					6h_41_IV_fr6b	0.000630231
6h_42_II_fr6	0.00660694					6h_42_III_fr6	0.00420933					6h_42_IV_fr6	0.000403949
6h_WT_II_fr7	0.000274725					6h_WT_III_fr7	0.00193011					6h_WT_IV_fr7	0.0167676
6h_41_II_fr7	0.000462194					6h_41_III_fr7	6.78306e-05					6h_41_IV_fr7	0.00582698
6h_42_II_fr7	0.00134194					6h_42_III_fr7	0.00268361					6h_42_IV_fr7	0.0131322
6h_WT_II_fr10	7.6796e-05					6h_WT_III_fr10	5.94588e-05					6h_WT_IV_fr10	0.00054912
6h_41_II_fr10	3.83804e-05					6h_41_III_fr10	0.000128316					6h_41_IV_fr10b	0.000447352
6h_42_II_fr10	6.22368e-05					6h_42_III_fr10	6.63478e-05					6h_42_IV_fr10	3.60604e-05
6h_WT_II_fr11	2.83835e-05					6h_WT_III_fr11	8.79069e-05					6h_WT_IV_fr11	7.61969e-05
6h_41_II_fr11	3.61121e-05					6h_41_III_fr11	4.65559e-05					6h_41_IV_fr11b	0.000211044
6h_42_II_fr11	0.000174941					6h_42_III_fr11	7.99181e-05					6h_42_IV_fr11	0.000110661
6h_WT_II_fr12	6.762e-05					6h_WT_III_fr12	6.27421e-05					6h_WT_IV_fr12	7.78801e-05
6h_41_II_fr12	0.000123517					6h_41_III_fr12	0.000157588					6h_41_IV_fr12	7.50549e-05
6h_42_II_fr12b	7.67292e-05					6h_42_III_fr12	2.845e-05					6h_42_IV_fr12	0.000225268
AIYTVGNWIR - 596.8273++						AIYTVGNWIR - 596.8273++						AIYTVGNWIR - 596.8273++
Replicate	Peak Area Ratio To Heavy		Sum fractions 5-7			Replicate	Peak Area Ratio To Heavy		Sum fractions 5-7			Replicate	Peak Area Ratio To Heavy		Sum fractions 5-7				Mean for three replicates			SD
6h_WT_II_fr2	0.00265762		WT	0.0187052		6h_WT_III_fr2	0.000467318		WT	0.0134594		6h_WT_IV_fr2	0.00027968		WT	0.025161			WT	0.0191085		WT	0.00478568
6h_41_II_fr2	0.0016338		f4-1	0.0141715		6h_41_III_fr2	0.000940454		f4-1	0.0189566		6h_41_IV_fr2	0.000854378		f4-1	0.00783558			f4-1	0.0136546		f4-1	0.00455483
6h_42_II_fr2b	0.000599979		f4-2	0.0273391		6h_42_III_fr2	0.000596899		f4-2	0.00799453		6h_42_IV_fr2	0.000612307		f4-2	0.0234873			f4-2	0.019607		f4-2	0.00836044
6h_WT_II_fr3	0.00116635					6h_WT_III_fr3b	0.000480047					6h_WT_IV_fr3	0.000456996
6h_41_II_fr3	0.000403547					6h_41_III_fr3	0.00133671					6h_41_IV_fr3	0.00050206
6h_42_II_fr3	0.000880759					6h_42_III_fr3	0.00144108					6h_42_IV_fr3	0.000473928
6h_WT_II_fr4	0.00215801					6h_WT_III_fr4	0.00104275					6h_WT_IV_fr4	0.000539646
6h_41_II_fr4	0.00141367					6h_41_III_fr4	0.00242519					6h_41_IV_fr4	0.000155084
6h_42_II_fr4c	0.00233415					6h_42_III_fr4	0.00128844					6h_42_IV_fr4	0.000180443
6h_WT_II_fr5	0.00280278					6h_WT_III_fr5	0.000369109					6h_WT_IV_fr5b	0.00014858
6h_41_II_fr5	0.000834901					6h_41_III_fr5	0.000551501					6h_41_IV_fr5	0.000168005
6h_42_II_fr5	0.00205371					6h_42_III_fr5	0.000602595					6h_42_IV_fr5b	0.000826554
6h_WT_II_fr6	0.0154282					6h_WT_III_fr6	0.0114836					6h_WT_IV_fr6	0.000161186
6h_41_II_fr6	0.0122575					6h_41_III_fr6	0.0175429					6h_41_IV_fr6b	0.000130913
6h_42_II_fr6	0.0245106					6h_42_III_fr6	0.0068892					6h_42_IV_fr6	0.00106716
6h_WT_II_fr7	0.000474267					6h_WT_III_fr7	0.00160666					6h_WT_IV_fr7	0.0248513
6h_41_II_fr7	0.00107911					6h_41_III_fr7	0.000862238					6h_41_IV_fr7	0.00753666
6h_42_II_fr7	0.000774745					6h_42_III_fr7	0.000502735					6h_42_IV_fr7	0.0215936
6h_WT_II_fr10	0.000128994					6h_WT_III_fr10	0.000708707					6h_WT_IV_fr10	0.00177926
6h_41_II_fr10	0.000743581					6h_41_III_fr10	0.000137187					6h_41_IV_fr10b	0.0005058
6h_42_II_fr10	0.000833483					6h_42_III_fr10	0.00116308					6h_42_IV_fr10	0.000488885
6h_WT_II_fr11	0.000262612					6h_WT_III_fr11	0.000663292					6h_WT_IV_fr11	0.000482523
6h_41_II_fr11	0.000792757					6h_41_III_fr11	0.000482893					6h_41_IV_fr11b	0.000114707
6h_42_II_fr11	0.00112686					6h_42_III_fr11	0.00151607					6h_42_IV_fr11	0.00367914
6h_WT_II_fr12	0.000412299					6h_WT_III_fr12	0.00114601					6h_WT_IV_fr12	0.000392464
6h_41_II_fr12	0.000207316					6h_41_III_fr12	0.000294171					6h_41_IV_fr12	0.00111856
6h_42_II_fr12b	0.000290485					6h_42_III_fr12	0.000332184					6h_42_IV_fr12	0.00347709

## Sheet: SDH1-1
6h replicate I						6h replicate II						6h replicate III
AFGGQSLDFGK - 563.7800++						AFGGQSLDFGK - 563.7800++						AFGGQSLDFGK - 563.7800++
Replicate	Peak Area Ratio To Heavy		Sum fractions 2-4			Replicate	Peak Area Ratio To Heavy		Sum fractions 2-4			Replicate	Peak Area Ratio To Heavy		Sum fractions 2-4				Mean for three replicates			SD
6h_WT_II_fr2	0.0039677		WT	0.00983626		6h_WT_III_fr2	0.00449963		WT	0.00840114		6h_WT_IV_fr2	0.000543717		WT	0.0235429			WT	0.0139268		WT	0.00682485
6h_41_II_fr2	0.00337433		f4-1	0.00698013		6h_41_III_fr2	0.00350124		f4-1	0.00892202		6h_41_IV_fr2	0.000400592		f4-1	0.0155488			f4-1	0.0104836		f4-1	0.00366828
6h_42_II_fr2b	0.00347776		f4-2	0.0124696		6h_42_III_fr2	0.00579063		f4-2	0.0108073		6h_42_IV_fr2	0.000433384		f4-2	0.0151112			f4-2	0.0127961		f4-2	0.00177213
6h_WT_II_fr3	0.00492114					6h_WT_III_fr3b	0.00331815					6h_WT_IV_fr3	0.0220087
6h_41_II_fr3	0.00260397					6h_41_III_fr3	0.00474362					6h_41_IV_fr3	0.0138819
6h_42_II_fr3	0.00698897					6h_42_III_fr3	0.00415529					6h_42_IV_fr3	0.0123413
6h_WT_II_fr4	0.000947426					6h_WT_III_fr4	0.000583356					6h_WT_IV_fr4	0.000990523
6h_41_II_fr4	0.00100183					6h_41_III_fr4	0.000677152					6h_41_IV_fr4	0.00126629
6h_42_II_fr4c	0.00200292					6h_42_III_fr4	0.000861414					6h_42_IV_fr4	0.00233646
6h_WT_II_fr5	0.000648652					6h_WT_III_fr5	0.000769316					6h_WT_IV_fr5b	0.000676131
6h_41_II_fr5	0.000793212					6h_41_III_fr5	0.00150678					6h_41_IV_fr5	0.000225776
6h_42_II_fr5	0.000373714					6h_42_III_fr5	0.00010703					6h_42_IV_fr5b	0.00276211
6h_WT_II_fr6	0.000709339					6h_WT_III_fr6	0.000729562					6h_WT_IV_fr6	0.00031183
6h_41_II_fr6	0.000905652					6h_41_III_fr6	0.00106585					6h_41_IV_fr6b	0.000258753
6h_42_II_fr6	0.000484328					6h_42_III_fr6	0.000612216					6h_42_IV_fr6	0.000565335
6h_WT_II_fr7	0.000614818					6h_WT_III_fr7	0.000476003					6h_WT_IV_fr7	0.000756407
6h_41_II_fr7	0.000871397					6h_41_III_fr7	0.000474546					6h_41_IV_fr7	0.000204274
6h_42_II_fr7	0.000496549					6h_42_III_fr7	0.000494751					6h_42_IV_fr7	0.00238674
6h_WT_II_fr10	0.000203708					6h_WT_III_fr10	9.60042e-05					6h_WT_IV_fr10	0.000228799
6h_41_II_fr10	0.000393012					6h_41_III_fr10	0.000191877					6h_41_IV_fr10b	0.000176423
6h_42_II_fr10	0.000223407					6h_42_III_fr10	0.000339455					6h_42_IV_fr10	0.00197834
6h_WT_II_fr11	0.000214799					6h_WT_III_fr11	0.000296427					6h_WT_IV_fr11	0.000783267
6h_41_II_fr11	0.000212146					6h_41_III_fr11	0.000135523					6h_41_IV_fr11b	0.000135583
6h_42_II_fr11	0.000706246					6h_42_III_fr11	0.000191077					6h_42_IV_fr11	0.000569465
6h_WT_II_fr12	0.000252193					6h_WT_III_fr12	3.50667e-05					6h_WT_IV_fr12	0.000110959
6h_41_II_fr12	0.000113936					6h_41_III_fr12	4.55029e-05					6h_41_IV_fr12	0.000273633
6h_42_II_fr12b	2.28798e-05					6h_42_III_fr12	5.55515e-05					6h_42_IV_fr12	0.000695098
SSQTILATGGYGR - 655.8386++						SSQTILATGGYGR - 655.8386++						SSQTILATGGYGR - 655.8386++
Replicate	Peak Area Ratio To Heavy		Sum fractions 2-4			Replicate	Peak Area Ratio To Heavy		Sum fractions 2-4			Replicate	Peak Area Ratio To Heavy		Sum fractions 2-4				Mean for three replicates			SD
6h_WT_II_fr2	0.0133742		WT	0.031136		6h_WT_III_fr2	0.00772292		WT	0.0236887		6h_WT_IV_fr2	0.000638881		WT	0.0419517			WT	0.0322588		WT	0.00749799
6h_41_II_fr2	0.00877389		f4-1	0.0198079		6h_41_III_fr2	0.0150495		f4-1	0.0319696		6h_41_IV_fr2	0.000334433		f4-1	0.0285164			f4-1	0.0267646		f4-1	0.00511716
6h_42_II_fr2b	0.00830629		f4-2	0.0271159		6h_42_III_fr2	0.0106647		f4-2	0.0309053		6h_42_IV_fr2	0.000893181		f4-2	0.0383508			f4-2	0.032124		f4-2	0.00466688
6h_WT_II_fr3	0.014668					6h_WT_III_fr3b	0.0139848					6h_WT_IV_fr3	0.0399495
6h_41_II_fr3	0.00950537					6h_41_III_fr3	0.0127414					6h_41_IV_fr3	0.0276638
6h_42_II_fr3	0.0148894					6h_42_III_fr3	0.0161616					6h_42_IV_fr3	0.0288219
6h_WT_II_fr4	0.00309384					6h_WT_III_fr4	0.00198093					6h_WT_IV_fr4	0.00136335
6h_41_II_fr4	0.00152866					6h_41_III_fr4	0.00417863					6h_41_IV_fr4	0.000518181
6h_42_II_fr4c	0.00392025					6h_42_III_fr4	0.00407895					6h_42_IV_fr4	0.0086357
6h_WT_II_fr5	0.00184753					6h_WT_III_fr5	0.00180276					6h_WT_IV_fr5b	0.00135614
6h_41_II_fr5	0.00111743					6h_41_III_fr5	0.00195007					6h_41_IV_fr5	0.00196726
6h_42_II_fr5	0.00107907					6h_42_III_fr5	0.00134033					6h_42_IV_fr5b	0.00466694
6h_WT_II_fr6	0.00170587					6h_WT_III_fr6	0.000925745					6h_WT_IV_fr6	0.00109079
6h_41_II_fr6	0.00145067					6h_41_III_fr6	0.00182078					6h_41_IV_fr6b	0.000458487
6h_42_II_fr6	0.000709893					6h_42_III_fr6	0.00115105					6h_42_IV_fr6	0.000946793
6h_WT_II_fr7	0.00076533					6h_WT_III_fr7	0.000460758					6h_WT_IV_fr7	0.00199884
6h_41_II_fr7	0.000500811					6h_41_III_fr7	0.000392132					6h_41_IV_fr7	0.000198236
6h_42_II_fr7	0.000756288					6h_42_III_fr7	0.00143408					6h_42_IV_fr7	0.00172916
6h_WT_II_fr10	0.000982043					6h_WT_III_fr10	0.000973468					6h_WT_IV_fr10	0.00083411
6h_41_II_fr10	0.000682052					6h_41_III_fr10	0.000269398					6h_41_IV_fr10b	0.000349088
6h_42_II_fr10	0.00197655					6h_42_III_fr10	0.000300064					6h_42_IV_fr10	0.000786136
6h_WT_II_fr11	0.000313892					6h_WT_III_fr11	0.000412069					6h_WT_IV_fr11	0.0013965
6h_41_II_fr11	0.000952376					6h_41_III_fr11	0.000693893					6h_41_IV_fr11b	0.000599331
6h_42_II_fr11	0.000363352					6h_42_III_fr11	0.000474548					6h_42_IV_fr11	0.00298661
6h_WT_II_fr12	0.000406163					6h_WT_III_fr12	0.00028955					6h_WT_IV_fr12	0.000300744
6h_41_II_fr12	0.000247637					6h_41_III_fr12	0.000262552					6h_41_IV_fr12	0.000479485
6h_42_II_fr12b	0.000255326					6h_42_III_fr12	0.000374994					6h_42_IV_fr12	0.000920772
NSNGSLPTSTIR - 623.8229++						NSNGSLPTSTIR - 623.8229++						NSNGSLPTSTIR - 623.8229++
Replicate	Peak Area Ratio To Heavy		Sum fractions 2-4			Replicate	Peak Area Ratio To Heavy		Sum fractions 2-4			Replicate	Peak Area Ratio To Heavy		Sum fractions 2-4				Mean for three replicates			SD
6h_WT_II_fr2	0.00619366		WT	0.0115997		6h_WT_III_fr2	0.00154032		WT	0.00431224		6h_WT_IV_fr2	0.000279734		WT	0.0214728			WT	0.0124616		WT	0.00703222
6h_41_II_fr2	0.0037459		f4-1	0.00899595		6h_41_III_fr2	0.00343475		f4-1	0.0100924		6h_41_IV_fr2	0.000246373		f4-1	0.010663			f4-1	0.0099171		f4-1	0.000691752
6h_42_II_fr2b	0.00407837		f4-2	0.0108778		6h_42_III_fr2	0.00390961		f4-2	0.0083359		6h_42_IV_fr2	0.000383357		f4-2	0.0200363			f4-2	0.0130833		f4-2	0.0050248
6h_WT_II_fr3	0.00451969					6h_WT_III_fr3b	0.00204091					6h_WT_IV_fr3	0.0207669
6h_41_II_fr3	0.00380179					6h_41_III_fr3	0.00515098					6h_41_IV_fr3	0.0099735
6h_42_II_fr3	0.00545433					6h_42_III_fr3	0.00367266					6h_42_IV_fr3	0.0157288
6h_WT_II_fr4	0.00088634					6h_WT_III_fr4	0.000731017					6h_WT_IV_fr4	0.000426152
6h_41_II_fr4	0.00144827					6h_41_III_fr4	0.00150663					6h_41_IV_fr4	0.000443104
6h_42_II_fr4c	0.0013451					6h_42_III_fr4	0.000753624					6h_42_IV_fr4	0.00392409
6h_WT_II_fr5	0.000770044					6h_WT_III_fr5	0.000260024					6h_WT_IV_fr5b	0.000553844
6h_41_II_fr5	0.000777355					6h_41_III_fr5	0.000163049					6h_41_IV_fr5	0.000264173
6h_42_II_fr5	0.000251627					6h_42_III_fr5	0.000202867					6h_42_IV_fr5b	0.000974567
6h_WT_II_fr6	0.000263155					6h_WT_III_fr6	0.00127603					6h_WT_IV_fr6	0.00040205
6h_41_II_fr6	0.000490996					6h_41_III_fr6	0.00039397					6h_41_IV_fr6b	0.00027117
6h_42_II_fr6	0.00159763					6h_42_III_fr6	0.000888597					6h_42_IV_fr6	0.000523631
6h_WT_II_fr7	0.000221159					6h_WT_III_fr7	0.000188473					6h_WT_IV_fr7	0.000651554
6h_41_II_fr7	0.000583953					6h_41_III_fr7	0.000249038					6h_41_IV_fr7	0.000788448
6h_42_II_fr7	0.000138459					6h_42_III_fr7	0.000109538					6h_42_IV_fr7	0.000784942
6h_WT_II_fr10	0.000153357					6h_WT_III_fr10	0.000211186					6h_WT_IV_fr10	0.000221096
6h_41_II_fr10	0.000210183					6h_41_III_fr10	0.000248592					6h_41_IV_fr10b	0.000314667
6h_42_II_fr10	0.000543909					6h_42_III_fr10	0.000199357					6h_42_IV_fr10	0.000275052
6h_WT_II_fr11	0.000202962					6h_WT_III_fr11	0.000298857					6h_WT_IV_fr11	0.00036441
6h_41_II_fr11	0.0002498					6h_41_III_fr11	0.000333993					6h_41_IV_fr11b	0.000241913
6h_42_II_fr11	0.00025747					6h_42_III_fr11	0.000370677					6h_42_IV_fr11	0.000669892
6h_WT_II_fr12	0.000296013					6h_WT_III_fr12	0.000279579					6h_WT_IV_fr12	0.000435284
6h_41_II_fr12	0.000216759					6h_41_III_fr12	0.000121964					6h_41_IV_fr12	0.000722201
6h_42_II_fr12b	0.000275695					6h_42_III_fr12	0.000212803					6h_42_IV_fr12	0.000687424

## Sheet: SDH2-2
6h replicate I						6h replicate II						6h replicate III
WNPDNPGKPELQDYK - 600.9566+++						WNPDNPGKPELQDYK - 600.9566+++						WNPDNPGKPELQDYK - 600.9566+++
Replicate	Peak Area Ratio To Heavy		Sum fractions 5-7			Replicate	Peak Area Ratio To Heavy		Sum fractions 5-7			Replicate	Peak Area Ratio To Heavy		Sum fractions 5-7				Mean for three replicates			SD
6h_WT_II_fr2	6.65004e-05		WT	0.00133631		6h_WT_III_fr2	6.09576e-05		WT	0.000235951		6h_WT_IV_fr2	7.49486e-05		WT	0.00169976			WT	0.00109067		WT	0.000622326
6h_41_II_fr2	0.00017783		f4-1	0.00145755		6h_41_III_fr2	7.55619e-05		f4-1	0.00026253		6h_41_IV_fr2	5.82162e-05		f4-1	0.000211053			f4-1	0.00064371		f4-1	0.000575853
6h_42_II_fr2b	9.80346e-05		f4-2	0.00125942		6h_42_III_fr2	0.000345214		f4-2	0.000249974		6h_42_IV_fr2	0.000198473		f4-2	0.00113279			f4-2	0.000880727		f4-2	0.000448996
6h_WT_II_fr3	0.000192007					6h_WT_III_fr3b	0.00019656					6h_WT_IV_fr3	4.59066e-05
6h_41_II_fr3	0.000303654					6h_41_III_fr3	4.96152e-05					6h_41_IV_fr3	5.93557e-05
6h_42_II_fr3	0.000638631					6h_42_III_fr3	2.10483e-05					6h_42_IV_fr3	0.000156935
6h_WT_II_fr4	0.000393232					6h_WT_III_fr4	7.66779e-05					6h_WT_IV_fr4	6.20593e-05
6h_41_II_fr4	0.000344066					6h_41_III_fr4	6.2702e-05					6h_41_IV_fr4	7.42313e-05
6h_42_II_fr4c	0.000102177					6h_42_III_fr4	0.000376669					6h_42_IV_fr4	2.57592e-05
6h_WT_II_fr5	4.04275e-05					6h_WT_III_fr5	2.89619e-05					6h_WT_IV_fr5b	7.08784e-05
6h_41_II_fr5	0.000466147					6h_41_III_fr5	7.07903e-05					6h_41_IV_fr5	7.06267e-05
6h_42_II_fr5	4.25284e-05					6h_42_III_fr5	6.77287e-05					6h_42_IV_fr5b	9.41435e-05
6h_WT_II_fr6	0.0010024					6h_WT_III_fr6	0.000142759					6h_WT_IV_fr6	0.00010028
6h_41_II_fr6	0.000942476					6h_41_III_fr6	9.19204e-05					6h_41_IV_fr6b	6.21471e-05
6h_42_II_fr6	0.000990639					6h_42_III_fr6	0.000129882					6h_42_IV_fr6	6.01845e-05
6h_WT_II_fr7	0.000293487					6h_WT_III_fr7	6.42298e-05					6h_WT_IV_fr7	0.0015286
6h_41_II_fr7	4.89221e-05					6h_41_III_fr7	9.9819e-05					6h_41_IV_fr7	7.82795e-05
6h_42_II_fr7	0.000226251					6h_42_III_fr7	5.23635e-05					6h_42_IV_fr7	0.00097846
6h_WT_II_fr10	5.38552e-05					6h_WT_III_fr10	2.96936e-05					6h_WT_IV_fr10	0.000590724
6h_41_II_fr10	3.76881e-05					6h_41_III_fr10	0.000168229					6h_41_IV_fr10b	0.000208526
6h_42_II_fr10	9.0357e-05					6h_42_III_fr10	3.12981e-05					6h_42_IV_fr10	0.000156158
6h_WT_II_fr11	0.000188196					6h_WT_III_fr11	7.40282e-05					6h_WT_IV_fr11	3.61819e-05
6h_41_II_fr11	0.000616534					6h_41_III_fr11	3.62346e-05					6h_41_IV_fr11b	2.97903e-05
6h_42_II_fr11	2.97618e-05					6h_42_III_fr11	4.09006e-05					6h_42_IV_fr11	0.000197751
6h_WT_II_fr12	0.00016244					6h_WT_III_fr12	5.90213e-05					6h_WT_IV_fr12	0.000122738
6h_41_II_fr12	7.61909e-05					6h_41_III_fr12	4.21842e-05					6h_41_IV_fr12	0.000191885
6h_42_II_fr12b	0.000108924					6h_42_III_fr12	0.000292542					6h_42_IV_fr12	0.000243613

## Sheet: SDH2-3
6h replicate I						6h replicate II						6h replicate III
HLLSDPLVR - 525.3087++						HLLSDPLVR - 525.3087++						HLLSDPLVR - 525.3087++
Replicate	Peak Area Ratio To Heavy		Sum fractions 2-7			Replicate	Peak Area Ratio To Heavy		Sum fractions 2-7			Replicate	Peak Area Ratio To Heavy		Sum fractions 2-7				Mean for three replicates			SD
6h_WT_II_fr2	0.00105297		WT	0.0103523		6h_WT_III_fr2	0.00117291		WT	0.00672654		6h_WT_IV_fr2	0.000104134		WT	0.0110746			WT	0.00938447		WT	0.00190243
6h_41_II_fr2	0.00117663		f4-1	0.00775612		6h_41_III_fr2	0.00199361		f4-1	0.00891209		6h_41_IV_fr2	6.04492e-05		f4-1	0.00165107			f4-1	0.00610642		f4-1	0.00318556
6h_42_II_fr2b	0.0019127		f4-2	0.0151036		6h_42_III_fr2	0.00141439		f4-2	0.00788856		6h_42_IV_fr2	3.98238e-05		f4-2	0.0129759			f4-2	0.0119894		f4-2	0.00302702
6h_WT_II_fr3	0.00172895					6h_WT_III_fr3b	0.000848631					6h_WT_IV_fr3	4.3653e-05
6h_41_II_fr3	0.00109461					6h_41_III_fr3	0.00147703					6h_41_IV_fr3	7.92636e-05
6h_42_II_fr3	0.00278558					6h_42_III_fr3	0.0010184					6h_42_IV_fr3	0.000173116
6h_WT_II_fr4	0.00174869					6h_WT_III_fr4	0.000475381					6h_WT_IV_fr4	0.000103987
6h_41_II_fr4	0.00130377					6h_41_III_fr4	0.00063902					6h_41_IV_fr4	4.32751e-05
6h_42_II_fr4c	0.00318008					6h_42_III_fr4	0.00104535					6h_42_IV_fr4	0.000103999
6h_WT_II_fr5	0.00136626					6h_WT_III_fr5	0.00109508					6h_WT_IV_fr5b	0.000142133
6h_41_II_fr5	0.00150093					6h_41_III_fr5	0.00143148					6h_41_IV_fr5	0.000112592
6h_42_II_fr5	0.00217372					6h_42_III_fr5	0.000870237					6h_42_IV_fr5b	0.000181962
6h_WT_II_fr6	0.00402823					6h_WT_III_fr6	0.00271104					6h_WT_IV_fr6	0.00421419
6h_41_II_fr6	0.0024629					6h_41_III_fr6	0.00316489					6h_41_IV_fr6b	0.00111155
6h_42_II_fr6	0.00443394					6h_42_III_fr6	0.00341593					6h_42_IV_fr6	0.010228
6h_WT_II_fr7	0.00042716					6h_WT_III_fr7	0.000423503					6h_WT_IV_fr7	0.00646651
6h_41_II_fr7	0.000217273					6h_41_III_fr7	0.000206051					6h_41_IV_fr7	0.000243943
6h_42_II_fr7	0.000617619					6h_42_III_fr7	0.000124255					6h_42_IV_fr7	0.00224903
6h_WT_II_fr10	5.57815e-05					6h_WT_III_fr10	3.60596e-05					6h_WT_IV_fr10	0.000305037
6h_41_II_fr10	4.14268e-05					6h_41_III_fr10	5.97084e-05					6h_41_IV_fr10b	0.000223521
6h_42_II_fr10	0.000488442					6h_42_III_fr10	0.000387153					6h_42_IV_fr10	0.000345336
6h_WT_II_fr11	0.000274738					6h_WT_III_fr11	0.000183131					6h_WT_IV_fr11	0.000593307
6h_41_II_fr11	0.000132242					6h_41_III_fr11	0.000553157					6h_41_IV_fr11b	0.000794441
6h_42_II_fr11	0.000402757					6h_42_III_fr11	2.61722e-05					6h_42_IV_fr11	0.00190033
6h_WT_II_fr12	2.16127e-05					6h_WT_III_fr12	0.000135094					6h_WT_IV_fr12	5.95562e-05
6h_41_II_fr12	4.43745e-05					6h_41_III_fr12	2.27103e-05					6h_41_IV_fr12	5.26845e-05
6h_42_II_fr12b	5.86741e-05					6h_42_III_fr12	4.28634e-05					6h_42_IV_fr12	0.000196375
GLNPASAILK - 492.2978++						GLNPASAILK - 492.2978++						GLNPASAILK - 492.2978++
Replicate	Peak Area Ratio To Heavy		Sum fractions 2-7			Replicate	Peak Area Ratio To Heavy		Sum fractions 2-7			Replicate	Peak Area Ratio To Heavy		Sum fractions 2-7				Mean for three replicates			SD
6h_WT_II_fr2	0.00175327		WT	0.0141655		6h_WT_III_fr2	0.00107791		WT	0.00795002		6h_WT_IV_fr2	0.000604317		WT	0.0174488			WT	0.0131881		WT	0.00393895
6h_41_II_fr2	0.00191483		f4-1	0.0122575		6h_41_III_fr2	0.000549263		f4-1	0.00502965		6h_41_IV_fr2	0.000500712		f4-1	0.0054065			f4-1	0.00756454		f4-1	0.00332196
6h_42_II_fr2b	0.00198037		f4-2	0.0162063		6h_42_III_fr2	0.00121539		f4-2	0.00602544		6h_42_IV_fr2	0.000558845		f4-2	0.0213153			f4-2	0.0145157		f4-2	0.00635551
6h_WT_II_fr3	0.00142745					6h_WT_III_fr3b	0.00134911					6h_WT_IV_fr3	0.000743923
6h_41_II_fr3	0.00219365					6h_41_III_fr3	0.000877063					6h_41_IV_fr3	0.000288793
6h_42_II_fr3	0.00247662					6h_42_III_fr3	0.000781305					6h_42_IV_fr3	0.000753576
6h_WT_II_fr4	0.00157365					6h_WT_III_fr4	0.0004873					6h_WT_IV_fr4	0.000825424
6h_41_II_fr4	0.00233011					6h_41_III_fr4	0.000648255					6h_41_IV_fr4	0.000678366
6h_42_II_fr4c	0.00224049					6h_42_III_fr4	0.00102374					6h_42_IV_fr4	0.000339317
6h_WT_II_fr5	0.00200854					6h_WT_III_fr5	0.000957357					6h_WT_IV_fr5b	0.000478348
6h_41_II_fr5	0.00140073					6h_41_III_fr5	0.000811817					6h_41_IV_fr5	0.000784741
6h_42_II_fr5	0.00334563					6h_42_III_fr5	0.000828559					6h_42_IV_fr5b	0.00034718
6h_WT_II_fr6	0.00675666					6h_WT_III_fr6	0.00350923					6h_WT_IV_fr6	0.00599303
6h_41_II_fr6	0.00316547					6h_41_III_fr6	0.00192463					6h_41_IV_fr6b	0.00228328
6h_42_II_fr6	0.00557811					6h_42_III_fr6	0.00144963					6h_42_IV_fr6	0.0147338
6h_WT_II_fr7	0.00064592					6h_WT_III_fr7	0.000569115					6h_WT_IV_fr7	0.00880371
6h_41_II_fr7	0.00125267					6h_41_III_fr7	0.00021863					6h_41_IV_fr7	0.000870613
6h_42_II_fr7	0.00058503					6h_42_III_fr7	0.000726812					6h_42_IV_fr7	0.00458261
6h_WT_II_fr10	0.000254761					6h_WT_III_fr10	0.000270833					6h_WT_IV_fr10	0.000814701
6h_41_II_fr10	0.00033162					6h_41_III_fr10	0.000379573					6h_41_IV_fr10b	0.000459239
6h_42_II_fr10	0.000348776					6h_42_III_fr10	0.000108952					6h_42_IV_fr10	0.000752204
6h_WT_II_fr11	0.000361236					6h_WT_III_fr11	0.000126653					6h_WT_IV_fr11	0.00123165
6h_41_II_fr11	0.000607536					6h_41_III_fr11	0.000279357					6h_41_IV_fr11b	0.00109713
6h_42_II_fr11	0.000477215					6h_42_III_fr11	0.000340531					6h_42_IV_fr11	0.00185139
6h_WT_II_fr12	0.000192605					6h_WT_III_fr12	0.000183555					6h_WT_IV_fr12	0.00104744
6h_41_II_fr12	0.000162132					6h_41_III_fr12	0.000226616					6h_41_IV_fr12	0.000565656
6h_42_II_fr12b	0.00013779					6h_42_III_fr12	7.32283e-05					6h_42_IV_fr12	0.000386381
LQAITESETK - 560.2982++						LQAITESETK - 560.2982++						LQAITESETK - 560.2982++
Replicate	Peak Area Ratio To Heavy		Sum fractions 2-7			Replicate	Peak Area Ratio To Heavy		Sum fractions 2-7			Replicate	Peak Area Ratio To Heavy		Sum fractions 2-7				Mean for three replicates			SD
6h_WT_II_fr2	0.00148373		WT	0.0120215		6h_WT_III_fr2	0.000679313		WT	0.00715395		6h_WT_IV_fr2	0.000112991		WT	0.0141796			WT	0.0111184		WT	0.00293846
6h_41_II_fr2	0.00157424		f4-1	0.0094908		6h_41_III_fr2	0.00205887		f4-1	0.00939005		6h_41_IV_fr2	6.81741e-05		f4-1	0.00466142			f4-1	0.00784742		f4-1	0.00225322
6h_42_II_fr2b	0.00161647		f4-2	0.0142042		6h_42_III_fr2	0.00113897		f4-2	0.00672409		6h_42_IV_fr2	0.000254719		f4-2	0.0204449			f4-2	0.0137911		f4-2	0.00560912
6h_WT_II_fr3	0.00180164					6h_WT_III_fr3b	0.000795964					6h_WT_IV_fr3	0.000268746
6h_41_II_fr3	0.00164199					6h_41_III_fr3	0.00181358					6h_41_IV_fr3	0.000154588
6h_42_II_fr3	0.00210036					6h_42_III_fr3	0.00117345					6h_42_IV_fr3	0.000149507
6h_WT_II_fr4	0.00123346					6h_WT_III_fr4	0.00108623					6h_WT_IV_fr4	0.000155755
6h_41_II_fr4	0.00147644					6h_41_III_fr4	0.00133591					6h_41_IV_fr4	0.000107593
6h_42_II_fr4c	0.00152146					6h_42_III_fr4	0.00160335					6h_42_IV_fr4	0.000159764
6h_WT_II_fr5	0.00157182					6h_WT_III_fr5	0.000639936					6h_WT_IV_fr5b	0.000107659
6h_41_II_fr5	0.00123146					6h_41_III_fr5	0.0012207					6h_41_IV_fr5	0.000350146
6h_42_II_fr5	0.0021666					6h_42_III_fr5	0.000969768					6h_42_IV_fr5b	0.000553832
6h_WT_II_fr6	0.00528377					6h_WT_III_fr6	0.00347538					6h_WT_IV_fr6	0.00736
6h_41_II_fr6	0.00324159					6h_41_III_fr6	0.0028065					6h_41_IV_fr6b	0.0015577
6h_42_II_fr6	0.0064587					6h_42_III_fr6	0.00161992					6h_42_IV_fr6	0.0145287
6h_WT_II_fr7	0.000647117					6h_WT_III_fr7	0.000477129					6h_WT_IV_fr7	0.00617447
6h_41_II_fr7	0.00032507					6h_41_III_fr7	0.000154491					6h_41_IV_fr7	0.00242322
6h_42_II_fr7	0.00034063					6h_42_III_fr7	0.000218646					6h_42_IV_fr7	0.00479842
6h_WT_II_fr10	0.000118729					6h_WT_III_fr10	2.65491e-05					6h_WT_IV_fr10	0.000344901
6h_41_II_fr10	0.000151848					6h_41_III_fr10	0.000149731					6h_41_IV_fr10b	0.000182035
6h_42_II_fr10	0.000303127					6h_42_III_fr10	0.000107082					6h_42_IV_fr10	0.00120848
6h_WT_II_fr11	0.000462518					6h_WT_III_fr11	0.000460159					6h_WT_IV_fr11	0.000675755
6h_41_II_fr11	0.00026204					6h_41_III_fr11	0.000260736					6h_41_IV_fr11b	0.00122401
6h_42_II_fr11	0.000562068					6h_42_III_fr11	5.05055e-05					6h_42_IV_fr11	0.00207215
6h_WT_II_fr12	4.93251e-05					6h_WT_III_fr12	5.91065e-05					6h_WT_IV_fr12	0.000364713
6h_41_II_fr12	2.86784e-05					6h_41_III_fr12	9.51635e-05					6h_41_IV_fr12	6.30443e-05
6h_42_II_fr12b	0.000199118					6h_42_III_fr12	0.000114052					6h_42_IV_fr12	0.000287289

## Sheet: Rieske
6h replicate I						6h replicate II						6h replicate III
GPAPYNLEVPTYSFLEENK - 1084.5310++						GPAPYNLEVPTYSFLEENK - 1084.5310++						GPAPYNLEVPTYSFLEENK - 1084.5310++
Replicate	Peak Area Ratio To Heavy		Sum fractions 5-7			Replicate	Peak Area Ratio To Heavy		Sum fractions 5-7										Mean for two replicates			SD
6h_WT_II_fr2	0.000547359		WT	0.00530781		6h_WT_III_fr2	0.00106547		WT	0.00789848									WT	0.00660314		WT	0.00129533
6h_41_II_fr2	0.000379359		f4-1	0.00140451		6h_41_III_fr2	0.00100905		f4-1	0.00296157									f4-1	0.00218304		f4-1	0.000778527
6h_42_II_fr2b	0.000215611		f4-2	0.00271044		6h_42_III_fr2	0.000858073		f4-2	0.0068036									f4-2	0.00475702		f4-2	0.00204658
6h_WT_II_fr3	0.000182584					6h_WT_III_fr3b	0.000195706
6h_41_II_fr3	0.000461486					6h_41_III_fr3	0.00156324
6h_42_II_fr3	0.000202889					6h_42_III_fr3	0.00106915
6h_WT_II_fr4	0.000771311					6h_WT_III_fr4	0.00190244
6h_41_II_fr4	0.000562873					6h_41_III_fr4	0.000478339
6h_42_II_fr4c	0.00058105					6h_42_III_fr4	0.00220301
6h_WT_II_fr5	0.00014984					6h_WT_III_fr5	0.00132395
6h_41_II_fr5	0.000618132					6h_41_III_fr5	0.000842151
6h_42_II_fr5	0.000715609					6h_42_III_fr5	0.000249496
6h_WT_II_fr6	0.000290905					6h_WT_III_fr6	0.000929509
6h_41_II_fr6	0.000317558					6h_41_III_fr6	0.000596486
6h_42_II_fr6	0.000576996					6h_42_III_fr6	0.000939151
6h_WT_II_fr7	0.00486707					6h_WT_III_fr7	0.00564502
6h_41_II_fr7	0.000468821					6h_41_III_fr7	0.00152293
6h_42_II_fr7	0.00141784					6h_42_III_fr7	0.00561495
6h_WT_II_fr10	0.000476833					6h_WT_III_fr10	0.000775322
6h_41_II_fr10	0.000446679					6h_41_III_fr10	0.00255289
6h_42_II_fr10	0.000657277					6h_42_III_fr10	0.000890129
6h_WT_II_fr11	0.00153098					6h_WT_III_fr11	0.00110189
6h_41_II_fr11	0.000495113					6h_41_III_fr11	0.00178873
6h_42_II_fr11	0.00184986					6h_42_III_fr11	0.00148593
6h_WT_II_fr12	0.000636983					6h_WT_III_fr12	0.00109261
6h_41_II_fr12	0.000261373					6h_41_III_fr12	0.000741536
6h_42_II_fr12b	0.000685942					6h_42_III_fr12	0.00115869
FVYASVLR - 477.7740++						FVYASVLR - 477.7740++						FVYASVLR - 477.7740++
Replicate	Peak Area Ratio To Heavy		Sum fractions 5-7			Replicate	Peak Area Ratio To Heavy		Sum fractions 5-7			Replicate	Peak Area Ratio To Heavy		Sum fractions 5-7				Mean for two replicates			SD
6h_WT_II_fr2	0.000262263		WT	0.00695751		6h_WT_III_fr2	0.000295584		WT	0.00799054		6h_WT_IV_fr2	0.000324926		WT	0.000433769			WT	0.00747402		WT	0.000516517
6h_41_II_fr2	0.000274321		f4-1	0.00473053		6h_41_III_fr2	0.00037048		f4-1	0.00719361		6h_41_IV_fr2	0.000362654		f4-1	0.000881337			f4-1	0.00596207		f4-1	0.00123154
6h_42_II_fr2b	0.000296335		f4-2	0.00420481		6h_42_III_fr2	0.000444896		f4-2	0.0045312		6h_42_IV_fr2	0.000117985		f4-2	0.000646119			f4-2	0.004368		f4-2	0.000163197
6h_WT_II_fr3	0.000101394					6h_WT_III_fr3b	0.00016261					6h_WT_IV_fr3	9.06581e-05
6h_41_II_fr3	0.000306958					6h_41_III_fr3	0.000176372					6h_41_IV_fr3	4.24369e-05
6h_42_II_fr3	0.000425315					6h_42_III_fr3	0.000217472					6h_42_IV_fr3	0.000118895
6h_WT_II_fr4	0.000246812					6h_WT_III_fr4	0.000311726					6h_WT_IV_fr4	5.14262e-05
6h_41_II_fr4	0.000404495					6h_41_III_fr4	0.000622947					6h_41_IV_fr4	0.000100329
6h_42_II_fr4c	0.000559785					6h_42_III_fr4	0.000324126					6h_42_IV_fr4	0.00020796
6h_WT_II_fr5	0.000244713					6h_WT_III_fr5	0.000550184					6h_WT_IV_fr5b	0.000114787
6h_41_II_fr5	0.000500854					6h_41_III_fr5	0.00017938					6h_41_IV_fr5	6.24734e-05
6h_42_II_fr5	0.000183698					6h_42_III_fr5	0.0011941					6h_42_IV_fr5b	6.74133e-05
6h_WT_II_fr6	0.000462336					6h_WT_III_fr6	0.000556094					6h_WT_IV_fr6	0.000115815
6h_41_II_fr6	0.000540919					6h_41_III_fr6	0.00118388					6h_41_IV_fr6b	0.000132213
6h_42_II_fr6	0.000793089					6h_42_III_fr6	0.00237996					6h_42_IV_fr6	8.56281e-05
6h_WT_II_fr7	0.00625046					6h_WT_III_fr7	0.00688426					6h_WT_IV_fr7	0.000203167
6h_41_II_fr7	0.00368876					6h_41_III_fr7	0.00583035					6h_41_IV_fr7	0.00068665
6h_42_II_fr7	0.00322802					6h_42_III_fr7	0.000957133					6h_42_IV_fr7	0.000493078
6h_WT_II_fr10	0.0005458					6h_WT_III_fr10	0.000400428					6h_WT_IV_fr10	0.000259658
6h_41_II_fr10	0.00056153					6h_41_III_fr10	0.000226201					6h_41_IV_fr10b	0.000199056
6h_42_II_fr10	0.000450337					6h_42_III_fr10	0.00127734					6h_42_IV_fr10	0.000687302
6h_WT_II_fr11	0.00135424					6h_WT_III_fr11	0.00184261					6h_WT_IV_fr11	0.00015928
6h_41_II_fr11	0.00155451					6h_41_III_fr11	0.00142511					6h_41_IV_fr11b	0.000239481
6h_42_II_fr11	0.000713142					6h_42_III_fr11	0.00032965					6h_42_IV_fr11	0.00103151
6h_WT_II_fr12	0.000210792					6h_WT_III_fr12	0.000302699					6h_WT_IV_fr12	0.000132296
6h_41_II_fr12	0.000210716					6h_41_III_fr12	0.000248233					6h_41_IV_fr12	0.000110957
6h_42_II_fr12b	0.000143507					6h_42_III_fr12	0.000102127					6h_42_IV_fr12	0.000694707

## Sheet: COX2
6h replicate I						6h replicate II						6h replicate III
LNQISILVQR - 592.3615++						LNQISILVQR - 592.3615++						LNQISILVQR - 592.3615++
Replicate	Peak Area Ratio To Heavy		Sum fractions 5-7			Replicate	Peak Area Ratio To Heavy		Sum fractions 5-7			Replicate	Peak Area Ratio To Heavy		Sum fractions 5-7				Mean for three replicates			SD
6h_WT_II_fr2	0.00404179		WT	0.0808393		6h_WT_III_fr2	0.012569		WT	0.0345212		6h_WT_IV_fr2	0.00282777		WT	0.321109			WT	0.14549		WT	0.125613
6h_41_II_fr2	0.0157849		f4-1	0.065166		6h_41_III_fr2	0.0014317		f4-1	0.0703188		6h_41_IV_fr2	0.0144011		f4-1	0.183005			f4-1	0.106163		f4-1	0.054376
6h_42_II_fr2b	0.00261297		f4-2	0.0936656		6h_42_III_fr2	0.0171542		f4-2	0.112216		6h_42_IV_fr2	0.00229482		f4-2	0.221886			f4-2	0.142589		f4-2	0.0565807
6h_WT_II_fr3	0.0204517					6h_WT_III_fr3b	0.00445668					6h_WT_IV_fr3	0.00606002
6h_41_II_fr3	0.0134223					6h_41_III_fr3	0.0144821					6h_41_IV_fr3	0.00120759
6h_42_II_fr3	0.0246791					6h_42_III_fr3	0.0144543					6h_42_IV_fr3	0.0039256
6h_WT_II_fr4	0.0103689					6h_WT_III_fr4	0.014221					6h_WT_IV_fr4	0.00397967
6h_41_II_fr4	0.0102786					6h_41_III_fr4	0.0249103					6h_41_IV_fr4	0.00201913
6h_42_II_fr4c	0.022863					6h_42_III_fr4	0.00976409					6h_42_IV_fr4	0.0145508
6h_WT_II_fr5	0.0106173					6h_WT_III_fr5	0.00389141					6h_WT_IV_fr5b	0.00161397
6h_41_II_fr5	0.00977132					6h_41_III_fr5	0.0106327					6h_41_IV_fr5	0.0049837
6h_42_II_fr5	0.0125346					6h_42_III_fr5	0.0071307					6h_42_IV_fr5b	0.00392059
6h_WT_II_fr6	0.0579592					6h_WT_III_fr6	0.0293661					6h_WT_IV_fr6	0.0479092
6h_41_II_fr6	0.0490134					6h_41_III_fr6	0.0520726					6h_41_IV_fr6b	0.106034
6h_42_II_fr6	0.0761532					6h_42_III_fr6	0.103908					6h_42_IV_fr6	0.155547
6h_WT_II_fr7	0.0122628					6h_WT_III_fr7	0.00126369					6h_WT_IV_fr7	0.271585
6h_41_II_fr7	0.00638128					6h_41_III_fr7	0.00761349					6h_41_IV_fr7	0.0719875
6h_42_II_fr7	0.00497778					6h_42_III_fr7	0.00117729					6h_42_IV_fr7	0.062419
6h_WT_II_fr10	0.000751678					6h_WT_III_fr10	0.000833564					6h_WT_IV_fr10	0.0121136
6h_41_II_fr10	0.00157662					6h_41_III_fr10	0.000956633					6h_41_IV_fr10b	0.00151234
6h_42_II_fr10	0.000899818					6h_42_III_fr10	0.00375009					6h_42_IV_fr10	0.0113653
6h_WT_II_fr11	0.00866671					6h_WT_III_fr11	0.0158945					6h_WT_IV_fr11	0.00517401
6h_41_II_fr11	0.00321885					6h_41_III_fr11	0.00506422					6h_41_IV_fr11b	0.00192919
6h_42_II_fr11	0.00844365					6h_42_III_fr11	0.00444191					6h_42_IV_fr11	0.0147115
6h_WT_II_fr12	0.00393618					6h_WT_III_fr12	0.00112403					6h_WT_IV_fr12	0.00897707
6h_41_II_fr12	0.00144136					6h_41_III_fr12	0.00395704					6h_41_IV_fr12	0.00167967
6h_42_II_fr12b	0.00263467					6h_42_III_fr12	0.000483792					6h_42_IV_fr12	0.0238431
LLEVDNR - 429.7376++						LLEVDNR - 429.7376++						LLEVDNR - 429.7376++
Replicate	Peak Area Ratio To Heavy		Sum fractions 5-7			Replicate	Peak Area Ratio To Heavy		Sum fractions 5-7			Replicate	Peak Area Ratio To Heavy		Sum fractions 5-7				Mean for three replicates			SD
6h_WT_II_fr2	0.000810188		WT	0.0075068		6h_WT_III_fr2	0.000278566		WT	0.00540777		6h_WT_IV_fr2	0.000744872		WT	0.0239606			WT	0.0122917		WT	0.00829551
6h_41_II_fr2	0.000134062		f4-1	0.00404671		6h_41_III_fr2	0.000794903		f4-1	0.00768427		6h_41_IV_fr2	0.00060211		f4-1	0.013961			f4-1	0.00856398		f4-1	0.004095
6h_42_II_fr2b	0.000655292		f4-2	0.00911336		6h_42_III_fr2	0.000484672		f4-2	0.00663462		6h_42_IV_fr2	0.000398046		f4-2	0.0132791			f4-2	0.00967568		f4-2	0.00274157
6h_WT_II_fr3	0.00132659					6h_WT_III_fr3b	0.000538594					6h_WT_IV_fr3	0.000319288
6h_41_II_fr3	0.000902206					6h_41_III_fr3	0.00108563					6h_41_IV_fr3	0.000452821
6h_42_II_fr3	0.00101669					6h_42_III_fr3	0.000944068					6h_42_IV_fr3	0.00033812
6h_WT_II_fr4	0.0011381					6h_WT_III_fr4	0.000910563					6h_WT_IV_fr4	0.000377877
6h_41_II_fr4	0.00134821					6h_41_III_fr4	0.00199186					6h_41_IV_fr4	0.000508233
6h_42_II_fr4c	0.00127652					6h_42_III_fr4	0.000966326					6h_42_IV_fr4	0.000629604
6h_WT_II_fr5	0.00136449					6h_WT_III_fr5	0.000727225					6h_WT_IV_fr5b	0.000270947
6h_41_II_fr5	0.000626507					6h_41_III_fr5	0.00138418					6h_41_IV_fr5	0.00038866
6h_42_II_fr5	0.00101759					6h_42_III_fr5	0.00144891					6h_42_IV_fr5b	0.00064543
6h_WT_II_fr6	0.00567439					6h_WT_III_fr6	0.00442322					6h_WT_IV_fr6	0.00219396
6h_41_II_fr6	0.00312537					6h_41_III_fr6	0.00574128					6h_41_IV_fr6b	0.0051483
6h_42_II_fr6	0.00797824					6h_42_III_fr6	0.004713					6h_42_IV_fr6	0.00694438
6h_WT_II_fr7	0.000467922					6h_WT_III_fr7	0.000257329					6h_WT_IV_fr7	0.0214957
6h_41_II_fr7	0.000294833					6h_41_III_fr7	0.000558816					6h_41_IV_fr7	0.00842401
6h_42_II_fr7	0.000117537					6h_42_III_fr7	0.000472716					6h_42_IV_fr7	0.00568925
6h_WT_II_fr10	3.2244e-05					6h_WT_III_fr10	3.28908e-05					6h_WT_IV_fr10	0.0010422
6h_41_II_fr10	0.000108362					6h_41_III_fr10	4.00459e-05					6h_41_IV_fr10b	0.00034625
6h_42_II_fr10	0.000224126					6h_42_III_fr10	4.48805e-05					6h_42_IV_fr10	0.00161243
6h_WT_II_fr11	0.000110796					6h_WT_III_fr11	5.17512e-05					6h_WT_IV_fr11	0.000264693
6h_41_II_fr11	0.000127296					6h_41_III_fr11	2.38794e-05					6h_41_IV_fr11b	0.00012234
6h_42_II_fr11	0.000237218					6h_42_III_fr11	2.01724e-05					6h_42_IV_fr11	0.000648124
6h_WT_II_fr12	2.42175e-05					6h_WT_III_fr12	5.35722e-05					6h_WT_IV_fr12	0.000336318
6h_41_II_fr12	4.14544e-05					6h_41_III_fr12	0.000104109					6h_41_IV_fr12	0.000591816
6h_42_II_fr12b	6.95211e-05					6h_42_III_fr12	3.05516e-05					6h_42_IV_fr12	0.000805963
IIVTSADVLHSWAVPSLGVK - 698.0649+++						IIVTSADVLHSWAVPSLGVK - 698.0649+++						IIVTSADVLHSWAVPSLGVK - 698.0649+++
Replicate	Peak Area Ratio To Heavy		Sum fractions 5-7			Replicate	Peak Area Ratio To Heavy		Sum fractions 5-7			Replicate	Peak Area Ratio To Heavy		Sum fractions 5-7				Mean for three replicates			SD
6h_WT_II_fr2	0.000698		WT	0.024985		6h_WT_III_fr2	0.00041206		WT	0.025897		6h_WT_IV_fr2	0.000831188		WT	0.10529			WT	0.0520574		WT	0.0376432
6h_41_II_fr2	0.00287143		f4-1	0.017904		6h_41_III_fr2	0.00226126		f4-1	0.0325619		6h_41_IV_fr2	0.00104138		f4-1	0.0405224			f4-1	0.0303294		f4-1	0.00936789
6h_42_II_fr2b	0.00379157		f4-2	0.0250106		6h_42_III_fr2	0.000815219		f4-2	0.0197588		6h_42_IV_fr2	0.00156985		f4-2	0.0537524			f4-2	0.0328406		f4-2	0.0149415
6h_WT_II_fr3	0.00635145					6h_WT_III_fr3b	0.000840899					6h_WT_IV_fr3	0.00135068
6h_41_II_fr3	0.00267522					6h_41_III_fr3	0.00292823					6h_41_IV_fr3	0.000229129
6h_42_II_fr3	0.00451361					6h_42_III_fr3	0.00320036					6h_42_IV_fr3	0.000210324
6h_WT_II_fr4	0.00580928					6h_WT_III_fr4	0.00157852					6h_WT_IV_fr4	0.000397239
6h_41_II_fr4	0.00684183					6h_41_III_fr4	0.00485453					6h_41_IV_fr4	0.00022369
6h_42_II_fr4c	0.00312439					6h_42_III_fr4	0.00113272					6h_42_IV_fr4	0.000216146
6h_WT_II_fr5	0.00740262					6h_WT_III_fr5	0.000411027					6h_WT_IV_fr5b	0.00023205
6h_41_II_fr5	0.00473276					6h_41_III_fr5	0.00317811					6h_41_IV_fr5	0.000523519
6h_42_II_fr5	0.00103949					6h_42_III_fr5	0.00293374					6h_42_IV_fr5b	0.000458953
6h_WT_II_fr6	0.0169494					6h_WT_III_fr6	0.0247687					6h_WT_IV_fr6	0.00806756
6h_41_II_fr6	0.0105427					6h_41_III_fr6	0.0284387					6h_41_IV_fr6b	0.0159499
6h_42_II_fr6	0.0200979					6h_42_III_fr6	0.0142695					6h_42_IV_fr6	0.0364534
6h_WT_II_fr7	0.000632936					6h_WT_III_fr7	0.000717199					6h_WT_IV_fr7	0.0969908
6h_41_II_fr7	0.00262858					6h_41_III_fr7	0.000945137					6h_41_IV_fr7	0.024049
6h_42_II_fr7	0.00387322					6h_42_III_fr7	0.00255552					6h_42_IV_fr7	0.0168401
6h_WT_II_fr10	0.000346875					6h_WT_III_fr10	0.00130771					6h_WT_IV_fr10	0.00469528
6h_41_II_fr10	0.000583171					6h_41_III_fr10	0.000133136					6h_41_IV_fr10b	0.00017006
6h_42_II_fr10	0.000752234					6h_42_III_fr10	0.000251017					6h_42_IV_fr10	0.00368802
6h_WT_II_fr11	0.00152001					6h_WT_III_fr11	0.000147143					6h_WT_IV_fr11	5.9674e-05
6h_41_II_fr11	0.00484551					6h_41_III_fr11	0.00150005					6h_41_IV_fr11b	0.000148466
6h_42_II_fr11	0.00123024					6h_42_III_fr11	0.000934005					6h_42_IV_fr11	0.00578696
6h_WT_II_fr12	0.00011058					6h_WT_III_fr12	7.37502e-05					6h_WT_IV_fr12	0.00105242
6h_41_II_fr12	0.000266443					6h_41_III_fr12	0.000260336					6h_41_IV_fr12	0.000649165
6h_42_II_fr12b	0.000585843					6h_42_III_fr12	8.46996e-05					6h_42_IV_fr12	0.006344

## Sheet: COX5C
6h replicate I						6h replicate II						6h replicate III
TFYDLLER - 528.7717++						TFYDLLER - 528.7717++						TFYDLLER - 528.7717++
Replicate	Peak Area Ratio To Heavy		Sum fractions 10-12			Replicate	Peak Area Ratio To Heavy		Sum fractions 10-12			Replicate	Peak Area Ratio To Heavy		Sum fractions 10-12				Mean for three replicates			SD
6h_WT_II_fr2	0.000354761		WT	0.00877812		6h_WT_III_fr2	0.000155734		WT	0.00565533		6h_WT_IV_fr2	0.000350801		WT	0.0136264			WT	0.00935329		WT	0.0032795
6h_41_II_fr2	0.000514994		f4-1	0.00864167		6h_41_III_fr2	0.00048534		f4-1	0.00916806		6h_41_IV_fr2	0.00037049		f4-1	0.00626626			f4-1	0.00802533		f4-1	0.00126228
6h_42_II_fr2b	0.000452268		f4-2	0.0133775		6h_42_III_fr2	0.000206941		f4-2	0.00937971		6h_42_IV_fr2	0.000327707		f4-2	0.0132466			f4-2	0.0120013		f4-2	0.00185449
6h_WT_II_fr3	0.000149466					6h_WT_III_fr3b	0.000162915					6h_WT_IV_fr3	0.000282197
6h_41_II_fr3	0.000482836					6h_41_III_fr3	0.000238335					6h_41_IV_fr3	0.000304456
6h_42_II_fr3	0.000499556					6h_42_III_fr3	0.000143943					6h_42_IV_fr3	0.000489158
6h_WT_II_fr4	0.000174768					6h_WT_III_fr4	0.000317187					6h_WT_IV_fr4	0.000220875
6h_41_II_fr4	0.000255607					6h_41_III_fr4	0.000208007					6h_41_IV_fr4	0.000265638
6h_42_II_fr4c	0.000284839					6h_42_III_fr4	0.000169697					6h_42_IV_fr4	0.000230743
6h_WT_II_fr5	0.000143716					6h_WT_III_fr5	0.000263281					6h_WT_IV_fr5b	0.00035675
6h_41_II_fr5	0.000239528					6h_41_III_fr5	0.000253292					6h_41_IV_fr5	0.000156385
6h_42_II_fr5	0.000137849					6h_42_III_fr5	0.000143551					6h_42_IV_fr5b	0.000226636
6h_WT_II_fr6	0.000224775					6h_WT_III_fr6	0.000133951					6h_WT_IV_fr6	0.000464362
6h_41_II_fr6	0.000107666					6h_41_III_fr6	0.000376782					6h_41_IV_fr6b	0.000453227
6h_42_II_fr6	0.00015604					6h_42_III_fr6	0.000218222					6h_42_IV_fr6	0.000333317
6h_WT_II_fr7	0.000215766					6h_WT_III_fr7	0.000129495					6h_WT_IV_fr7	0.000490592
6h_41_II_fr7	0.000133644					6h_41_III_fr7	0.000116665					6h_41_IV_fr7	0.000306135
6h_42_II_fr7	0.000114406					6h_42_III_fr7	0.000258804					6h_42_IV_fr7	0.000592633
6h_WT_II_fr10	0.000223362					6h_WT_III_fr10	0.000247965					6h_WT_IV_fr10	0.00121123
6h_41_II_fr10	0.000381553					6h_41_III_fr10	0.00012986					6h_41_IV_fr10b	0.000249104
6h_42_II_fr10	0.000121403					6h_42_III_fr10	0.000957516					6h_42_IV_fr10	0.000371134
6h_WT_II_fr11	0.00608791					6h_WT_III_fr11	0.00216425					6h_WT_IV_fr11	0.00037194
6h_41_II_fr11	0.00182876					6h_41_III_fr11	0.00353309					6h_41_IV_fr11b	0.000789823
6h_42_II_fr11	0.0119149					6h_42_III_fr11	0.00824981					6h_42_IV_fr11	0.00925744
6h_WT_II_fr12	0.00246684					6h_WT_III_fr12	0.00324312					6h_WT_IV_fr12	0.0120433
6h_41_II_fr12	0.00643136					6h_41_III_fr12	0.00550511					6h_41_IV_fr12	0.00522733
6h_42_II_fr12b	0.00134112					6h_42_III_fr12	0.000172388					6h_42_IV_fr12	0.00361804
APP/TAIR shows single proteome mapping of this peptide but UniProt shows also in At3g62400 (5C-2)

[truncated: 5 more sheets: ATP1, ATP2, VDAC1, VDAC3, PHB3]
