# Supplementary material for: Targeted Proteomics Approach Toward Understanding the Role of the Mitochondrial Protease FTSH4 in the Biogenesis of OXPHOS During Arabidopsis Seed Germination
Source: Front Plant Sci. 2018 Jun 15;9:821. doi: 10.3389/fpls.2018.00821 (PMC6014109; doi:10.3389/fpls.2018.00821)
Supplement: Supplementary file 6 [file Data_Sheet_4.XLSX]

## Sheet: AOX1A
12h replicate I
LPADATLR - 428.7480++
Replicate	Peak Area Ratio To Heavy		Sum fractions 5-7
12h_WT_IV_fr2	8.42904e-05		WT	0.000240911
12h_41_IV_fr2	2.98127e-05		f4-1	0.00132239
12h_42_IV_fr2b	3.19625e-05		f4-2	0.00116792
12h_WT_IV_fr3b	4.22469e-05
12h_41_IV_fr3	2.55693e-05
12h_42_IV_fr3	4.20984e-05
12h_WT_IV_fr4b	6.47307e-05
12h_41_IV_fr4	3.82544e-05
12h_42_IV_fr4	3.08307e-05
12h_WT_IV_fr5	0.000107005
12h_41_IV_fr5	6.13153e-05
12h_42_IV_fr5	0.000120869
12h_WT_IV_fr6	6.31753e-05
12h_41_IV_fr6	0.000899845
12h_42_IV_fr6	0.00077631
12h_WT_IV_fr7	7.07303e-05
12h_41_IV_fr7	0.000361231
12h_42_IV_fr7	0.000270744
12h_WT_IV_fr10	2.54517e-05
12h_41_IV_fr10	3.64787e-05
12h_42_IV_fr10	8.5812e-05
12h_WT_IV_fr11	1.59479e-05
12h_41_IV_fr11b	0.00010821
12h_42_IV_fr11	8.32039e-05
12h_WT_IV_fr12	0.000102006
12h_41_IV_fr12	8.48096e-05
12h_42_IV_fr12	0.000125034

## Sheet: NAD7
12h replicate I						12h replicate II						12h replicate III
LVDIGTVTAQQAK - 672.3801++						LVDIGTVTAQQAK - 672.3801++						LVDIGTVTAQQAK - 672.3801++
Replicate	Peak Area Ratio To Heavy		Sum fractions 2-7			Replicate	Peak Area Ratio To Heavy		Sum fractions 2-7			Replicate	Peak Area Ratio To Heavy		Sum fractions 2-7				Mean for three replicates			SD
12h_WT_I_fr2	0.00995327		WT	0.037909		12h_WT_II_fr2c	0.0100586		WT	0.033014		12h_WT_III_fr2b	0.00539738		WT	0.0234211			WT	0.031448		WT	0.0073698
12h_41_I_fr2	0.00587452		f4-1	0.0239522		12h_41_II_fr2	0.00689442		f4-1	0.0237626		12h_41_III_fr2	0.00514304		f4-1	0.0210168			f4-1	0.0229105		f4-1	0.00164273
12h_42_I_fr2	0.00617748		f4-2	0.0285811		12h_42_II_fr2	0.00590394		f4-2	0.0210365		12h_42_III_fr2	0.00616187		f4-2	0.0239274			f4-2	0.024515		f4-2	0.00380651
12h_WT_I_fr3	0.00635523					12h_WT_II_fr3	0.00624562					12h_WT_III_fr3	0.00507194
12h_41_I_fr3	0.00309356					12h_41_II_fr3b	0.00398618					12h_41_III_fr3	0.00416429
12h_42_I_fr3	0.00434532					12h_42_II_fr3	0.0040032					12h_42_III_fr3	0.00601955
12h_WT_I_fr4	0.00573436					12h_WT_II_fr4	0.00874879					12h_WT_III_fr4	0.00613015
12h_41_I_fr4	0.00769021					12h_41_II_fr4	0.0056621					12h_41_III_fr4	0.00669508
12h_42_I_fr4	0.00937112					12h_42_II_fr4	0.00430309					12h_42_III_fr4	0.00790604
12h_WT_I_fr5	0.00974892					12h_WT_II_fr5	0.00584802					12h_WT_III_fr5	0.00454917
12h_41_I_fr5	0.00427993					12h_41_II_fr5	0.00409374					12h_41_III_fr5	0.0032509
12h_42_I_fr5	0.003441					12h_42_II_fr5	0.00271306					12h_42_III_fr5	0.00112536
12h_WT_I_fr6	0.00526538					12h_WT_II_fr6	0.00138843					12h_WT_III_fr6	0.0015365
12h_41_I_fr6c	0.00129577					12h_41_II_fr6b	0.00201544					12h_41_III_fr6	0.000873965
12h_42_I_fr6	0.0046396					12h_42_II_fr6	0.00104405					12h_42_III_fr6b	0.000670981
12h_WT_I_fr7b	0.000851834					12h_WT_II_fr7	0.000724539					12h_WT_III_fr7	0.000735947
12h_41_I_fr7b	0.00171817					12h_41_II_fr7b	0.00111071					12h_41_III_fr7	0.000889551
12h_42_I_fr7	0.000606631					12h_42_II_fr7	0.00306913					12h_42_III_fr7	0.00204359
12h_WT_I_fr10	0.00117907					12h_WT_II_fr10	0.000882206					12h_WT_III_fr10	0.000312516
12h_41_I_fr10	0.000263044					12h_41_II_fr10	0.000462698					12h_41_III_fr10	0.00100954
12h_42_I_fr10	0.000673621					12h_42_II_fr10	0.00135233					12h_42_III_fr10	0.00234255
12h_WT_I_fr11	0.000457279					12h_WT_II_fr11	0.000684804					12h_WT_III_fr11	8.83952e-05
12h_41_I_fr11	0.000355058					12h_41_II_fr11	0.000121979					12h_41_III_fr11	0.000281437
12h_42_I_fr11	0.000425689					12h_42_II_fr11	0.000566342					12h_42_III_fr11	0.000205023
12h_WT_I_fr12	5.16835e-05					12h_WT_II_fr12	5.95515e-05					12h_WT_III_fr12	5.95602e-05
12h_41_I_fr12	8.33485e-05					12h_41_II_fr12	0.000118449					12h_41_III_fr12	0.000225416
12h_42_I_fr12	0.000117876					12h_42_II_fr12	8.30366e-05					12h_42_III_fr12	6.88421e-05
DIDSFTQQFASR - 707.8335++						DIDSFTQQFASR - 707.8335++						DIDSFTQQFASR - 707.8335++
Replicate	Peak Area Ratio To Heavy		Sum fractions 2-7			Replicate	Peak Area Ratio To Heavy		Sum fractions 2-7			Replicate	Peak Area Ratio To Heavy		Sum fractions 2-7				Mean for three replicates			SD
12h_WT_I_fr2	0.00211221		WT	0.0114694		12h_WT_II_fr2c	0.00391873		WT	0.0134988		12h_WT_III_fr2b	0.00190651		WT	0.0104859			WT	0.011818		WT	0.00153644
12h_41_I_fr2	0.00179221		f4-1	0.0131046		12h_41_II_fr2	0.00147075		f4-1	0.00542085		12h_41_III_fr2	0.000446538		f4-1	0.0033849			f4-1	0.00730346		f4-1	0.00512605
12h_42_I_fr2	0.00148188		f4-2	0.00941347		12h_42_II_fr2	0.00123411		f4-2	0.00613446		12h_42_III_fr2	0.00373399		f4-2	0.00761898			f4-2	0.0077223		f4-2	0.00164194
12h_WT_I_fr3	0.00409003					12h_WT_II_fr3	0.00291271					12h_WT_III_fr3	0.0010731
12h_41_I_fr3	0.00378505					12h_41_II_fr3b	0.000517772					12h_41_III_fr3	0.000179436
12h_42_I_fr3	0.00307542					12h_42_II_fr3	0.00189241					12h_42_III_fr3	0.00122878
12h_WT_I_fr4	0.00132195					12h_WT_II_fr4	0.00329895					12h_WT_III_fr4	0.00401644
12h_41_I_fr4	0.00485636					12h_41_II_fr4	0.0017845					12h_41_III_fr4	0.000573357
12h_42_I_fr4	0.002856					12h_42_II_fr4	0.00199135					12h_42_III_fr4	0.00110658
12h_WT_I_fr5	0.00249206					12h_WT_II_fr5	0.00226836					12h_WT_III_fr5	0.00275999
12h_41_I_fr5	0.00185112					12h_41_II_fr5	0.000822197					12h_41_III_fr5	0.00154973
12h_42_I_fr5	0.00104588					12h_42_II_fr5	0.000703024					12h_42_III_fr5	0.000724095
12h_WT_I_fr6	0.00119428					12h_WT_II_fr6	0.00100122					12h_WT_III_fr6	0.000593859
12h_41_I_fr6c	0.000250946					12h_41_II_fr6b	0.000726606					12h_41_III_fr6	0.000268615
12h_42_I_fr6	0.00081247					12h_42_II_fr6	0.000188223					12h_42_III_fr6b	0.000769877
12h_WT_I_fr7b	0.000258831					12h_WT_II_fr7	9.88786e-05					12h_WT_III_fr7	0.000135992
12h_41_I_fr7b	0.000568924					12h_41_II_fr7b	9.90279e-05					12h_41_III_fr7	0.000367225
12h_42_I_fr7	0.000141808					12h_42_II_fr7	0.000125339					12h_42_III_fr7	5.56554e-05
12h_WT_I_fr10	0.000215304					12h_WT_II_fr10	7.91726e-05					12h_WT_III_fr10	0.000111163
12h_41_I_fr10	0.000164833					12h_41_II_fr10	9.771e-05					12h_41_III_fr10	4.37414e-05
12h_42_I_fr10	0.000350399					12h_42_II_fr10	9.02427e-05					12h_42_III_fr10	9.19282e-05
12h_WT_I_fr11	0.000167268					12h_WT_II_fr11	0.000139762					12h_WT_III_fr11	6.6538e-05
12h_41_I_fr11	0.000121484					12h_41_II_fr11	0.00010279					12h_41_III_fr11	7.55319e-05
12h_42_I_fr11	0.000165562					12h_42_II_fr11	8.43012e-05					12h_42_III_fr11	9.67323e-05
12h_WT_I_fr12	0.000315253					12h_WT_II_fr12	9.34434e-05					12h_WT_III_fr12	0.000116294
12h_41_I_fr12	0.000255588					12h_41_II_fr12	0.000107848					12h_41_III_fr12	0.000109954
12h_42_I_fr12	0.000112035					12h_42_II_fr12	6.26873e-05					12h_42_III_fr12	0.000128443
LLEFYER - 485.2556++						LLEFYER - 485.2556++						LLEFYER - 485.2556++
Replicate	Peak Area Ratio To Heavy		Sum fractions 2-7			Replicate	Peak Area Ratio To Heavy		Sum fractions 2-7			Replicate	Peak Area Ratio To Heavy		Sum fractions 2-7				Mean for three replicates			SD
12h_WT_I_fr2	0.0047058		WT	0.0245236		12h_WT_II_fr2c	0.0074294		WT	0.0205572		12h_WT_III_fr2b	0.00479192		WT	0.0151522			WT	0.0200777		WT	0.00470411
12h_41_I_fr2	0.00292849		f4-1	0.0133941		12h_41_II_fr2	0.00255988		f4-1	0.00929851		12h_41_III_fr2	0.00397562		f4-1	0.0126048			f4-1	0.0117658		f4-1	0.00217289
12h_42_I_fr2	0.0031826		f4-2	0.0197528		12h_42_II_fr2	0.00316932		f4-2	0.0132565		12h_42_III_fr2	0.00498112		f4-2	0.0161014			f4-2	0.0163702		f4-2	0.00325646
12h_WT_I_fr3	0.0046197					12h_WT_II_fr3	0.00374069					12h_WT_III_fr3	0.00228575
12h_41_I_fr3	0.00177456					12h_41_II_fr3b	0.00195287					12h_41_III_fr3	0.00215612
12h_42_I_fr3	0.00315741					12h_42_II_fr3	0.00209419					12h_42_III_fr3	0.00279438
12h_WT_I_fr4	0.006253					12h_WT_II_fr4	0.00470305					12h_WT_III_fr4	0.00306842
12h_41_I_fr4	0.00388742					12h_41_II_fr4	0.00177585					12h_41_III_fr4	0.00303135
12h_42_I_fr4	0.00589154					12h_42_II_fr4	0.00283151					12h_42_III_fr4	0.00452401
12h_WT_I_fr5	0.00570838					12h_WT_II_fr5	0.00244143					12h_WT_III_fr5	0.00235504
12h_41_I_fr5	0.00200572					12h_41_II_fr5	0.00154823					12h_41_III_fr5	0.00186559
12h_42_I_fr5	0.0026834					12h_42_II_fr5	0.00143713					12h_42_III_fr5	0.00230541
12h_WT_I_fr6	0.00205734					12h_WT_II_fr6	0.00119285					12h_WT_III_fr6	0.00111323
12h_41_I_fr6c	0.00128568					12h_41_II_fr6b	0.000560815					12h_41_III_fr6	0.000619771
12h_42_I_fr6	0.00218791					12h_42_II_fr6	0.0015683					12h_42_III_fr6b	0.000305402
12h_WT_I_fr7b	0.00117943					12h_WT_II_fr7	0.00104979					12h_WT_III_fr7	0.00153781
12h_41_I_fr7b	0.00151228					12h_41_II_fr7b	0.000900854					12h_41_III_fr7	0.000956338
12h_42_I_fr7	0.00264993					12h_42_II_fr7	0.00215609					12h_42_III_fr7	0.00119108
12h_WT_I_fr10	0.000838412					12h_WT_II_fr10	0.000446505					12h_WT_III_fr10	0.000328583
12h_41_I_fr10	0.000384608					12h_41_II_fr10	0.000951325					12h_41_III_fr10	0.000479587
12h_42_I_fr10	0.000346874					12h_42_II_fr10	0.000950402					12h_42_III_fr10	0.000539798
12h_WT_I_fr11	0.00108689					12h_WT_II_fr11	0.000320988					12h_WT_III_fr11	0.000148647
12h_41_I_fr11	0.000804297					12h_41_II_fr11	6.85044e-05					12h_41_III_fr11	0.000121511
12h_42_I_fr11	0.00060874					12h_42_II_fr11	0.000627203					12h_42_III_fr11	0.000158902
12h_WT_I_fr12	0.000169514					12h_WT_II_fr12	0.000462248					12h_WT_III_fr12	9.27809e-05
12h_41_I_fr12	0.0008803					12h_41_II_fr12	0.000199056					12h_41_III_fr12	5.39354e-05
12h_42_I_fr12	0.000144046					12h_42_II_fr12	7.59143e-05					12h_42_III_fr12	0.000619572

## Sheet: NAD75
12h replicate I						12h replicate II						12h replicate III
FASEVAGVQDLGILGR - 816.4412++						FASEVAGVQDLGILGR - 816.4412++						FASEVAGVQDLGILGR - 816.4412++
Replicate	Peak Area Ratio To Heavy		Sum fractions 2-4			Replicate	Peak Area Ratio To Heavy		Sum fractions 2-4			Replicate	Peak Area Ratio To Heavy		Sum fractions 2-4				Mean for three replicates			SD
12h_WT_I_fr2	0.0206869		WT	0.0318641		12h_WT_II_fr2c	0.0185018		WT	0.026275		12h_WT_III_fr2b	0.00523943		WT	0.00879789			WT	0.0223123		WT	0.0120329
12h_41_I_fr2	0.00730043		f4-1	0.0158471		12h_41_II_fr2	0.00583291		f4-1	0.00949524		12h_41_III_fr2	0.0160751		f4-1	0.019124			f4-1	0.0148221		f4-1	0.00489555
12h_42_I_fr2	0.0214672		f4-2	0.0301387		12h_42_II_fr2	0.0155264		f4-2	0.0226162		12h_42_III_fr2	0.0191362		f4-2	0.0250315			f4-2	0.0259288		f4-2	0.00384069
12h_WT_I_fr3	0.00936637					12h_WT_II_fr3	0.0047444					12h_WT_III_fr3	0.00316465
12h_41_I_fr3	0.00602262					12h_41_II_fr3b	0.00347324					12h_41_III_fr3	0.00255501
12h_42_I_fr3	0.00524489					12h_42_II_fr3	0.00435958					12h_42_III_fr3	0.00436832
12h_WT_I_fr4	0.00181081					12h_WT_II_fr4	0.0030288					12h_WT_III_fr4	0.000393819
12h_41_I_fr4	0.00252408					12h_41_II_fr4	0.00018909					12h_41_III_fr4	0.000493945
12h_42_I_fr4	0.00342662					12h_42_II_fr4	0.00273022					12h_42_III_fr4	0.00152697
12h_WT_I_fr5	0.000722754					12h_WT_II_fr5	0.00260986					12h_WT_III_fr5	0.000437277
12h_41_I_fr5	0.00029775					12h_41_II_fr5	6.69253e-05					12h_41_III_fr5	0.000661657
12h_42_I_fr5	0.000918754					12h_42_II_fr5	0.0001483					12h_42_III_fr5	0.000333892
12h_WT_I_fr6	0.0017362					12h_WT_II_fr6	0.00101107					12h_WT_III_fr6	0.000586347
12h_41_I_fr6c	0.000503254					12h_41_II_fr6b	0.000614913					12h_41_III_fr6	0.00144202
12h_42_I_fr6	0.000377924					12h_42_II_fr6	0.000102611					12h_42_III_fr6b	0.000370977
12h_WT_I_fr7b	0.000127744					12h_WT_II_fr7	0.000326981					12h_WT_III_fr7	0.000151625
12h_41_I_fr7b	0.000144241					12h_41_II_fr7b	0.000510987					12h_41_III_fr7	0.000164549
12h_42_I_fr7	0.000268607					12h_42_II_fr7	0.00048811					12h_42_III_fr7	0.000751658
12h_WT_I_fr10	0.000467374					12h_WT_II_fr10	0.000592733					12h_WT_III_fr10	0.000193317
12h_41_I_fr10	0.000112392					12h_41_II_fr10	6.02139e-05					12h_41_III_fr10	0.000220183
12h_42_I_fr10	0.000855897					12h_42_II_fr10	9.29152e-05					12h_42_III_fr10	0.00017557
12h_WT_I_fr11	0.000230686					12h_WT_II_fr11	6.62227e-05					12h_WT_III_fr11	0.00016036
12h_41_I_fr11	0.000442132					12h_41_II_fr11	7.83168e-05					12h_41_III_fr11	8.75139e-05
12h_42_I_fr11	0.000202119					12h_42_II_fr11	0.000181219					12h_42_III_fr11	0.000358227
12h_WT_I_fr12	0.000220477					12h_WT_II_fr12	0.000167663					12h_WT_III_fr12	0.000161625
12h_41_I_fr12	0.000220594					12h_41_II_fr12	8.0557e-05					12h_41_III_fr12	0.000170342
12h_42_I_fr12	9.75255e-05					12h_42_II_fr12	0.000225308					12h_42_III_fr12	0.000141192
NPAIIVGAGLFNR - 671.3855++						NPAIIVGAGLFNR - 671.3855++						NPAIIVGAGLFNR - 671.3855++
Replicate	Peak Area Ratio To Heavy		Sum fractions 2-4			Replicate	Peak Area Ratio To Heavy		Sum fractions 2-4			Replicate	Peak Area Ratio To Heavy		Sum fractions 2-4				Mean for three replicates			SD
12h_WT_I_fr2	0.0167562		WT	0.0307977		12h_WT_II_fr2c	0.0286511		WT	0.0454247		12h_WT_III_fr2b	0.0139781		WT	0.0207664			WT	0.0323296		WT	0.0124003
12h_41_I_fr2	0.0129841		f4-1	0.0197175		12h_41_II_fr2	0.0369674		f4-1	0.0384447		12h_41_III_fr2	0.0147938		f4-1	0.0214247			f4-1	0.026529		f4-1	0.0103546
12h_42_I_fr2	0.0217418		f4-2	0.0260768		12h_42_II_fr2	0.0160556		f4-2	0.0178064		12h_42_III_fr2	0.0302716		f4-2	0.0463287			f4-2	0.0300706		f4-2	0.0146746
12h_WT_I_fr3	0.0133108					12h_WT_II_fr3	0.0121611					12h_WT_III_fr3	0.0057348
12h_41_I_fr3	0.00249133					12h_41_II_fr3b	0.000845566					12h_41_III_fr3	0.00564914
12h_42_I_fr3	0.00351497					12h_42_II_fr3	0.0011767					12h_42_III_fr3	0.015006
12h_WT_I_fr4	0.000730736					12h_WT_II_fr4	0.00461257					12h_WT_III_fr4	0.00105345
12h_41_I_fr4	0.00424212					12h_41_II_fr4	0.000631811					12h_41_III_fr4	0.000981729
12h_42_I_fr4	0.000820024					12h_42_II_fr4	0.000574051					12h_42_III_fr4	0.00105114
12h_WT_I_fr5	0.00104069					12h_WT_II_fr5	0.00213761					12h_WT_III_fr5	0.000849732
12h_41_I_fr5	0.000424985					12h_41_II_fr5	0.000412639					12h_41_III_fr5	0.0016818
12h_42_I_fr5	0.000635152					12h_42_II_fr5	0.000560005					12h_42_III_fr5	0.00066858
12h_WT_I_fr6	0.000347871					12h_WT_II_fr6	0.000714811					12h_WT_III_fr6	0.000514513
12h_41_I_fr6c	0.0011154					12h_41_II_fr6b	0.00164853					12h_41_III_fr6	0.0012833
12h_42_I_fr6	0.000593787					12h_42_II_fr6	0.000378299					12h_42_III_fr6b	0.000865398
12h_WT_I_fr7b	0.000973323					12h_WT_II_fr7	0.000873216					12h_WT_III_fr7	0.000582871
12h_41_I_fr7b	0.000722896					12h_41_II_fr7b	0.00186462					12h_41_III_fr7	0.000849468
12h_42_I_fr7	0.00102973					12h_42_II_fr7	0.000741478					12h_42_III_fr7	0.0013912
12h_WT_I_fr10	0.000474542					12h_WT_II_fr10	0.00066069					12h_WT_III_fr10	0.000367067
12h_41_I_fr10	0.00011346					12h_41_II_fr10	0.000348747					12h_41_III_fr10	0.000237358
12h_42_I_fr10	0.000366969					12h_42_II_fr10	0.000757625					12h_42_III_fr10	0.000261445
12h_WT_I_fr11	0.00060534					12h_WT_II_fr11	0.000762919					12h_WT_III_fr11	0.000207252
12h_41_I_fr11	0.00113111					12h_41_II_fr11	0.000590622					12h_41_III_fr11	0.000210923
12h_42_I_fr11	0.000147545					12h_42_II_fr11	0.00137326					12h_42_III_fr11	0.000242718
12h_WT_I_fr12	0.000438189					12h_WT_II_fr12	0.000194747					12h_WT_III_fr12	0.000312355
12h_41_I_fr12	0.000609796					12h_41_II_fr12	0.000189388					12h_41_III_fr12	0.00042636
12h_42_I_fr12	0.000305799					12h_42_II_fr12	0.000188509					12h_42_III_fr12	0.000228763

## Sheet: CA2
12h replicate I						12h replicate II						12h replicate III
NYINLAQIHASENSK - 567.9567+++						NYINLAQIHASENSK - 567.9567+++						NYINLAQIHASENSK - 567.9567+++
Replicate	Peak Area Ratio To Heavy		Sum fractions 5-7			Replicate	Peak Area Ratio To Heavy		Sum fractions 5-7			Replicate	Peak Area Ratio To Heavy		Sum fractions 5-7				Mean for three replicates			SD
12h_WT_I_fr2	0.00527683		WT	0.0723906		12h_WT_II_fr2c	0.00830424		WT	0.0367569		12h_WT_III_fr2b	0.00106255		WT	0.0252906			WT	0.0448127		WT	0.0245617
12h_41_I_fr2	0.00403423		f4-1	0.0306991		12h_41_II_fr2	0.00135002		f4-1	0.0271847		12h_41_III_fr2	0.00470609		f4-1	0.0290914			f4-1	0.0289917		f4-1	0.00175932
12h_42_I_fr2	0.0047555		f4-2	0.0371872		12h_42_II_fr2	0.00727239		f4-2	0.0319174		12h_42_III_fr2	0.00858206		f4-2	0.0316817			f4-2	0.0335954		f4-2	0.00311278
12h_WT_I_fr3	0.00433742					12h_WT_II_fr3	0.00617589					12h_WT_III_fr3	0.00306954
12h_41_I_fr3	0.00313885					12h_41_II_fr3b	0.00144057					12h_41_III_fr3	0.00197916
12h_42_I_fr3	0.00351473					12h_42_II_fr3	0.00500096					12h_42_III_fr3	0.00495537
12h_WT_I_fr4	0.00530738					12h_WT_II_fr4	0.00271186					12h_WT_III_fr4	0.00356884
12h_41_I_fr4	0.00392013					12h_41_II_fr4	0.00123669					12h_41_III_fr4	0.00148486
12h_42_I_fr4	0.00060311					12h_42_II_fr4	0.0049979					12h_42_III_fr4	0.00222653
12h_WT_I_fr5	0.00216737					12h_WT_II_fr5	0.00227375					12h_WT_III_fr5	0.00249942
12h_41_I_fr5	0.00173349					12h_41_II_fr5	0.00398733					12h_41_III_fr5	0.00135421
12h_42_I_fr5	0.00126085					12h_42_II_fr5	0.00271983					12h_42_III_fr5	0.00530896
12h_WT_I_fr6	0.0674222					12h_WT_II_fr6	0.0323952					12h_WT_III_fr6	0.0203703
12h_41_I_fr6c	0.0289105					12h_41_II_fr6b	0.021424					12h_41_III_fr6	0.0274001
12h_42_I_fr6	0.035431					12h_42_II_fr6	0.0267536					12h_42_III_fr6b	0.0260454
12h_WT_I_fr7b	0.00280106					12h_WT_II_fr7	0.00208794					12h_WT_III_fr7	0.00242082
12h_41_I_fr7b	5.51127e-05					12h_41_II_fr7b	0.00177332					12h_41_III_fr7	0.000337073
12h_42_I_fr7	0.000495372					12h_42_II_fr7	0.00244397					12h_42_III_fr7	0.00032733
12h_WT_I_fr10	0.0010065					12h_WT_II_fr10	0.000406869					12h_WT_III_fr10	5.73123e-05
12h_41_I_fr10	0.00134288					12h_41_II_fr10	0.000233819					12h_41_III_fr10	0.000101792
12h_42_I_fr10	0.000456032					12h_42_II_fr10	0.000177445					12h_42_III_fr10	0.000419594
12h_WT_I_fr11	0.000798039					12h_WT_II_fr11	0.000732958					12h_WT_III_fr11	0.000723889
12h_41_I_fr11	0.000417618					12h_41_II_fr11	0.000280413					12h_41_III_fr11	0.000298936
12h_42_I_fr11	0.000350673					12h_42_II_fr11	0.00097337					12h_42_III_fr11	0.00077662
12h_WT_I_fr12	6.83401e-05					12h_WT_II_fr12	0.000541009					12h_WT_III_fr12	0.000129356
12h_41_I_fr12	0.000237648					12h_41_II_fr12	0.000449277					12h_41_III_fr12	0.000139031
12h_42_I_fr12	0.00040047					12h_42_II_fr12	0.000336867					12h_42_III_fr12	5.50354e-05
SFEQIEVER - 568.7828++						SFEQIEVER - 568.7828++						SFEQIEVER - 568.7828++
Replicate	Peak Area Ratio To Heavy		Sum fractions 5-7			Replicate	Peak Area Ratio To Heavy		Sum fractions 5-7			Replicate	Peak Area Ratio To Heavy		Sum fractions 5-7				Mean for three replicates			SD
12h_WT_I_fr2	0.00129612		WT	0.0195196		12h_WT_II_fr2c	0.00282114		WT	0.0193282		12h_WT_III_fr2b	0.00110393		WT	0.00924379			WT	0.0160305		WT	0.00587827
12h_41_I_fr2	0.000968161		f4-1	0.011595		12h_41_II_fr2	0.000256568		f4-1	0.0117058		12h_41_III_fr2	0.000750326		f4-1	0.0096491			f4-1	0.0109833		f4-1	0.00115679
12h_42_I_fr2	0.00123417		f4-2	0.0110494		12h_42_II_fr2	0.00124076		f4-2	0.0105129		12h_42_III_fr2	0.00166852		f4-2	0.0128344			f4-2	0.0114656		f4-2	0.00121541
12h_WT_I_fr3	0.000586208					12h_WT_II_fr3	0.00161768					12h_WT_III_fr3	0.00044246
12h_41_I_fr3	0.00037766					12h_41_II_fr3b	0.000491506					12h_41_III_fr3	0.000543195
12h_42_I_fr3	0.000650721					12h_42_II_fr3	0.000846589					12h_42_III_fr3	0.000732998
12h_WT_I_fr4	0.000806643					12h_WT_II_fr4	0.00116162					12h_WT_III_fr4	0.000591628
12h_41_I_fr4	0.000438633					12h_41_II_fr4	9.98321e-05					12h_41_III_fr4	0.000212316
12h_42_I_fr4	0.000426657					12h_42_II_fr4	0.00128005					12h_42_III_fr4	0.00120046
12h_WT_I_fr5	0.00119035					12h_WT_II_fr5	0.000411253					12h_WT_III_fr5	0.000593069
12h_41_I_fr5	0.000357804					12h_41_II_fr5	0.000317915					12h_41_III_fr5	0.000920032
12h_42_I_fr5	0.000418976					12h_42_II_fr5	0.00101432					12h_42_III_fr5	0.000437181
12h_WT_I_fr6	0.0163242					12h_WT_II_fr6	0.0176314					12h_WT_III_fr6	0.00805961
12h_41_I_fr6c	0.0111273					12h_41_II_fr6b	0.0108496					12h_41_III_fr6	0.00847926
12h_42_I_fr6	0.0100542					12h_42_II_fr6	0.00897149					12h_42_III_fr6b	0.0118999
12h_WT_I_fr7b	0.00200509					12h_WT_II_fr7	0.00128553					12h_WT_III_fr7	0.000591114
12h_41_I_fr7b	0.000109945					12h_41_II_fr7b	0.000538319					12h_41_III_fr7	0.000249806
12h_42_I_fr7	0.000576231					12h_42_II_fr7	0.000527068					12h_42_III_fr7	0.000497312
12h_WT_I_fr10	0.000267125					12h_WT_II_fr10	3.89827e-05					12h_WT_III_fr10	7.45115e-05
12h_41_I_fr10	7.4698e-05					12h_41_II_fr10	0.000114961					12h_41_III_fr10	7.9577e-05
12h_42_I_fr10	7.75549e-05					12h_42_II_fr10	0.000275839					12h_42_III_fr10	9.10868e-05
12h_WT_I_fr11	0.000305546					12h_WT_II_fr11	0.000678984					12h_WT_III_fr11	2.98839e-05
12h_41_I_fr11	0.000697368					12h_41_II_fr11	0.000178935					12h_41_III_fr11	0.000119358
12h_42_I_fr11	0.000124843					12h_42_II_fr11	0.000108601					12h_42_III_fr11	0.000209117
12h_WT_I_fr12	4.3443e-05					12h_WT_II_fr12	4.823e-05					12h_WT_III_fr12	4.37208e-05
12h_41_I_fr12	0.00100495					12h_41_II_fr12	3.39067e-05					12h_41_III_fr12	0.000104435
12h_42_I_fr12	0.000215113					12h_42_II_fr12	6.49374e-05					12h_42_III_fr12	2.6312e-05
AIYTVGNWIR - 596.8273++						AIYTVGNWIR - 596.8273++						AIYTVGNWIR - 596.8273++
Replicate	Peak Area Ratio To Heavy		Sum fractions 5-7			Replicate	Peak Area Ratio To Heavy		Sum fractions 5-7			Replicate	Peak Area Ratio To Heavy		Sum fractions 5-7				Mean for three replicates			SD
12h_WT_I_fr2	0.00238167		WT	0.052331		12h_WT_II_fr2c	0.00464541		WT	0.0287685		12h_WT_III_fr2b	0.00596441		WT	0.0241254			WT	0.035075		WT	0.0151234
12h_41_I_fr2	0.0036988		f4-1	0.0202269		12h_41_II_fr2	0.00139543		f4-1	0.00959429		12h_41_III_fr2	0.000757114		f4-1	0.0284155			f4-1	0.0194122		f4-1	0.00943703
12h_42_I_fr2	0.00126559		f4-2	0.025122		12h_42_II_fr2	0.00256796		f4-2	0.0275943		12h_42_III_fr2	0.00449904		f4-2	0.019843			f4-2	0.0241864		f4-2	0.00395941
12h_WT_I_fr3	0.00632122					12h_WT_II_fr3	0.000787423					12h_WT_III_fr3	0.00204335
12h_41_I_fr3	0.000655788					12h_41_II_fr3b	0.000965884					12h_41_III_fr3	0.000900529
12h_42_I_fr3	0.00102155					12h_42_II_fr3	0.0018984					12h_42_III_fr3	0.00399298
12h_WT_I_fr4	0.00154486					12h_WT_II_fr4	0.00267429					12h_WT_III_fr4	0.00159135
12h_41_I_fr4	0.0019325					12h_41_II_fr4	0.000770165					12h_41_III_fr4	0.000851887
12h_42_I_fr4	0.00214246					12h_42_II_fr4	0.00336982					12h_42_III_fr4	0.00242363
12h_WT_I_fr5	0.00417632					12h_WT_II_fr5	0.00144119					12h_WT_III_fr5	0.00269965
12h_41_I_fr5	0.00260021					12h_41_II_fr5	0.000703498					12h_41_III_fr5	0.000915289
12h_42_I_fr5	0.000863151					12h_42_II_fr5	0.00182917					12h_42_III_fr5	0.0034977
12h_WT_I_fr6	0.0438394					12h_WT_II_fr6	0.0261036					12h_WT_III_fr6	0.0203582
12h_41_I_fr6c	0.0164079					12h_41_II_fr6b	0.00851041					12h_41_III_fr6	0.0268835
12h_42_I_fr6	0.0227033					12h_42_II_fr6	0.0241786					12h_42_III_fr6b	0.0156059
12h_WT_I_fr7b	0.00431519					12h_WT_II_fr7	0.00122371					12h_WT_III_fr7	0.00106753
12h_41_I_fr7b	0.00121872					12h_41_II_fr7b	0.000380388					12h_41_III_fr7	0.000616754
12h_42_I_fr7	0.00155552					12h_42_II_fr7	0.00158646					12h_42_III_fr7	0.000739366
12h_WT_I_fr10	0.000200011					12h_WT_II_fr10	0.000689538					12h_WT_III_fr10	6.52928e-05
12h_41_I_fr10	0.00113592					12h_41_II_fr10	0.000195536					12h_41_III_fr10	0.000606219
12h_42_I_fr10	0.00172723					12h_42_II_fr10	0.000452263					12h_42_III_fr10	0.000224088
12h_WT_I_fr11	0.00100871					12h_WT_II_fr11	0.00122206					12h_WT_III_fr11	0.000106882
12h_41_I_fr11	0.000996376					12h_41_II_fr11	0.000244729					12h_41_III_fr11	0.000151596
12h_42_I_fr11	0.00236452					12h_42_II_fr11	0.000787362					12h_42_III_fr11	0.00130426
12h_WT_I_fr12	0.000744368					12h_WT_II_fr12	0.000266038					12h_WT_III_fr12	0.00071927
12h_41_I_fr12	0.00127555					12h_41_II_fr12	0.000175468					12h_41_III_fr12	0.00111411
12h_42_I_fr12	0.000356575					12h_42_II_fr12	0.000219641					12h_42_III_fr12	0.00024897

## Sheet: SDH1-1
12h replicate I						12h replicate II						12h replicate III
AFGGQSLDFGK - 563.7800++						AFGGQSLDFGK - 563.7800++						AFGGQSLDFGK - 563.7800++
Replicate	Peak Area Ratio To Heavy		Sum fractions 2-4			Replicate	Peak Area Ratio To Heavy		Sum fractions 2-4			Replicate	Peak Area Ratio To Heavy		Sum fractions 2-4				Mean for three replicates			SD
12h_WT_I_fr2	0.0156413		WT	0.0271973		12h_WT_II_fr2c	0.00951361		WT	0.0173102		12h_WT_III_fr2b	0.00779713		WT	0.0145211			WT	0.0196762		WT	0.00666111
12h_41_I_fr2	0.00762415		f4-1	0.0157133		12h_41_II_fr2	0.00822728		f4-1	0.0181441		12h_41_III_fr2	0.00756738		f4-1	0.0147996			f4-1	0.016219		f4-1	0.00172862
12h_42_I_fr2	0.0128074		f4-2	0.0205702		12h_42_II_fr2	0.00766982		f4-2	0.012592		12h_42_III_fr2	0.0117142		f4-2	0.0166854			f4-2	0.0166159		f4-2	0.00398957
12h_WT_I_fr3	0.0108403					12h_WT_II_fr3	0.00715856					12h_WT_III_fr3	0.006196
12h_41_I_fr3	0.00643878					12h_41_II_fr3b	0.00942201					12h_41_III_fr3	0.00669111
12h_42_I_fr3	0.0074806					12h_42_II_fr3	0.00382165					12h_42_III_fr3	0.00413859
12h_WT_I_fr4	0.000715737					12h_WT_II_fr4	0.000638039					12h_WT_III_fr4	0.000527942
12h_41_I_fr4	0.00165039					12h_41_II_fr4	0.000494793					12h_41_III_fr4	0.000541141
12h_42_I_fr4	0.000282186					12h_42_II_fr4	0.00110053					12h_42_III_fr4	0.000832582
12h_WT_I_fr5	0.000670791					12h_WT_II_fr5	0.00122026					12h_WT_III_fr5	0.000269522
12h_41_I_fr5	0.000352758					12h_41_II_fr5	0.000340805					12h_41_III_fr5	9.641e-05
12h_42_I_fr5	0.00147099					12h_42_II_fr5	0.000269785					12h_42_III_fr5	0.000392117
12h_WT_I_fr6	0.000964391					12h_WT_II_fr6	0.000702283					12h_WT_III_fr6	7.66367e-05
12h_41_I_fr6c	0.000334976					12h_41_II_fr6b	0.000246698					12h_41_III_fr6	0.000234701
12h_42_I_fr6	0.000540947					12h_42_II_fr6	0.000239838					12h_42_III_fr6b	0.00119424
12h_WT_I_fr7b	0.000688525					12h_WT_II_fr7	0.000413537					12h_WT_III_fr7	0.000547269
12h_41_I_fr7b	0.000462999					12h_41_II_fr7b	0.000232099					12h_41_III_fr7	0.000560825
12h_42_I_fr7	0.000298344					12h_42_II_fr7	0.000138428					12h_42_III_fr7	0.00102943
12h_WT_I_fr10	0.000529201					12h_WT_II_fr10	0.000780309					12h_WT_III_fr10	0.000208868
12h_41_I_fr10	0.000183198					12h_41_II_fr10	0.000166751					12h_41_III_fr10	6.27909e-05
12h_42_I_fr10	0.000422907					12h_42_II_fr10	0.000182805					12h_42_III_fr10	0.000168118
12h_WT_I_fr11	0.000287127					12h_WT_II_fr11	0.000465496					12h_WT_III_fr11	0.000460796
12h_41_I_fr11	0.000406022					12h_41_II_fr11	0.000207469					12h_41_III_fr11	0.00012169
12h_42_I_fr11	0.000360392					12h_42_II_fr11	0.000437812					12h_42_III_fr11	0.000266299
12h_WT_I_fr12	8.1697e-05					12h_WT_II_fr12	0.000138302					12h_WT_III_fr12	0.000198943
12h_41_I_fr12	0.000373025					12h_41_II_fr12	8.3005e-05					12h_41_III_fr12	8.06554e-05
12h_42_I_fr12	0.000116887					12h_42_II_fr12	0.000125179					12h_42_III_fr12	4.58355e-05
SSQTILATGGYGR - 655.8386++						SSQTILATGGYGR - 655.8386++						SSQTILATGGYGR - 655.8386++
Replicate	Peak Area Ratio To Heavy		Sum fractions 2-4			Replicate	Peak Area Ratio To Heavy		Sum fractions 2-4			Replicate	Peak Area Ratio To Heavy		Sum fractions 2-4				Mean for three replicates			SD
12h_WT_I_fr2	0.03231		WT	0.061808		12h_WT_II_fr2c	0.0318331		WT	0.0511844		12h_WT_III_fr2b	0.0202333		WT	0.036943			WT	0.0499785		WT	0.0124763
12h_41_I_fr2	0.018537		f4-1	0.0311026		12h_41_II_fr2	0.0167995		f4-1	0.0322968		12h_41_III_fr2	0.0189189		f4-1	0.033173			f4-1	0.0321908		f4-1	0.00103925
12h_42_I_fr2	0.0333671		f4-2	0.058598		12h_42_II_fr2	0.0264347		f4-2	0.0394792		12h_42_III_fr2	0.0320841		f4-2	0.047186			f4-2	0.0484211		f4-2	0.00961907
12h_WT_I_fr3	0.0217778					12h_WT_II_fr3	0.0142548					12h_WT_III_fr3	0.011878
12h_41_I_fr3	0.011084					12h_41_II_fr3b	0.0128353					12h_41_III_fr3	0.0119589
12h_42_I_fr3	0.0196987					12h_42_II_fr3	0.0107235					12h_42_III_fr3	0.0124731
12h_WT_I_fr4	0.00772022					12h_WT_II_fr4	0.00509655					12h_WT_III_fr4	0.00483161
12h_41_I_fr4	0.00148164					12h_41_II_fr4	0.00266192					12h_41_III_fr4	0.0022952
12h_42_I_fr4	0.00553221					12h_42_II_fr4	0.00232101					12h_42_III_fr4	0.00262877
12h_WT_I_fr5	0.00126969					12h_WT_II_fr5	0.00111538					12h_WT_III_fr5	0.000905847
12h_41_I_fr5	0.000920814					12h_41_II_fr5	0.00019744					12h_41_III_fr5	0.000653595
12h_42_I_fr5	0.000540477					12h_42_II_fr5	0.000956884					12h_42_III_fr5	0.000582446
12h_WT_I_fr6	0.000263125					12h_WT_II_fr6	0.00221623					12h_WT_III_fr6	0.00154704
12h_41_I_fr6c	0.000145756					12h_41_II_fr6b	0.000787833					12h_41_III_fr6	0.000562519
12h_42_I_fr6	0.000939227					12h_42_II_fr6	0.000610537					12h_42_III_fr6b	0.00116438
12h_WT_I_fr7b	0.00061609					12h_WT_II_fr7	0.000574011					12h_WT_III_fr7	0.00037846
12h_41_I_fr7b	0.000164633					12h_41_II_fr7b	0.000535306					12h_41_III_fr7	0.000244831
12h_42_I_fr7	0.000786265					12h_42_II_fr7	0.00028548					12h_42_III_fr7	0.000349041
12h_WT_I_fr10	0.00187214					12h_WT_II_fr10	0.00154989					12h_WT_III_fr10	0.00106185
12h_41_I_fr10	0.00125152					12h_41_II_fr10	0.000329298					12h_41_III_fr10	0.000388774
12h_42_I_fr10	0.0014239					12h_42_II_fr10	0.00122641					12h_42_III_fr10	0.000312432
12h_WT_I_fr11	0.000590035					12h_WT_II_fr11	0.000159907					12h_WT_III_fr11	0.000541269
12h_41_I_fr11	0.00339508					12h_41_II_fr11	0.000353399					12h_41_III_fr11	0.000231991
12h_42_I_fr11	0.000883015					12h_42_II_fr11	0.000109881					12h_42_III_fr11	0.000271822
12h_WT_I_fr12	0.000270698					12h_WT_II_fr12	0.000151529					12h_WT_III_fr12	0.000213658
12h_41_I_fr12	0.000153299					12h_41_II_fr12	0.000125216					12h_41_III_fr12	0.000555024
12h_42_I_fr12	0.000384739					12h_42_II_fr12	0.000107963					12h_42_III_fr12	0.000214388
NSNGSLPTSTIR - 623.8229++						NSNGSLPTSTIR - 623.8229++						NSNGSLPTSTIR - 623.8229++
Replicate	Peak Area Ratio To Heavy		Sum fractions 2-4			Replicate	Peak Area Ratio To Heavy		Sum fractions 2-4			Replicate	Peak Area Ratio To Heavy		Sum fractions 2-4				Mean for three replicates			SD
12h_WT_I_fr2	0.00919924		WT	0.0245202		12h_WT_II_fr2c	0.017068		WT	0.0298201		12h_WT_III_fr2b	0.00647875		WT	0.00986836			WT	0.0214029		WT	0.0103347
12h_41_I_fr2	0.0096262		f4-1	0.0166536		12h_41_II_fr2	0.0110303		f4-1	0.0196272		12h_41_III_fr2	0.00959089		f4-1	0.0137689			f4-1	0.0166832		f4-1	0.00292925
12h_42_I_fr2	0.0163025		f4-2	0.0249111		12h_42_II_fr2	0.0121388		f4-2	0.0157885		12h_42_III_fr2	0.0122761		f4-2	0.0176569			f4-2	0.0194522		f4-2	0.00481902
12h_WT_I_fr3	0.0134152					12h_WT_II_fr3	0.0112944					12h_WT_III_fr3	0.00289462
12h_41_I_fr3	0.00676644					12h_41_II_fr3b	0.00787976					12h_41_III_fr3	0.00390272
12h_42_I_fr3	0.00702552					12h_42_II_fr3	0.00271796					12h_42_III_fr3	0.00490427
12h_WT_I_fr4	0.00190571					12h_WT_II_fr4	0.0014577					12h_WT_III_fr4	0.00049499
12h_41_I_fr4	0.000260955					12h_41_II_fr4	0.000717132					12h_41_III_fr4	0.000275293
12h_42_I_fr4	0.00158311					12h_42_II_fr4	0.000931692					12h_42_III_fr4	0.000476528
12h_WT_I_fr5	0.00054874					12h_WT_II_fr5	0.000731089					12h_WT_III_fr5	0.000225837
12h_41_I_fr5	0.000297963					12h_41_II_fr5	0.000301386					12h_41_III_fr5	0.000209347
12h_42_I_fr5	0.000162872					12h_42_II_fr5	0.000379409					12h_42_III_fr5	0.000151753
12h_WT_I_fr6	0.00047885					12h_WT_II_fr6	0.00134176					12h_WT_III_fr6	0.00032628
12h_41_I_fr6c	0.00022987					12h_41_II_fr6b	0.000222897					12h_41_III_fr6	0.000251606
12h_42_I_fr6	0.000552529					12h_42_II_fr6	0.000804974					12h_42_III_fr6b	0.00019323
12h_WT_I_fr7b	0.00109455					12h_WT_II_fr7	0.000118312					12h_WT_III_fr7	0.000304249
12h_41_I_fr7b	9.15707e-05					12h_41_II_fr7b	0.000420781					12h_41_III_fr7	0.000116908
12h_42_I_fr7	0.000252633					12h_42_II_fr7	0.000143025					12h_42_III_fr7	0.000182621
12h_WT_I_fr10	0.000333965					12h_WT_II_fr10	0.00039165					12h_WT_III_fr10	0.000251483
12h_41_I_fr10	0.00467398					12h_41_II_fr10	0.000128547					12h_41_III_fr10	0.000245605
12h_42_I_fr10	0.000190491					12h_42_II_fr10	0.000350431					12h_42_III_fr10	0.000287233
12h_WT_I_fr11	0.000206658					12h_WT_II_fr11	7.54399e-05					12h_WT_III_fr11	0.000225046
12h_41_I_fr11	0.000192991					12h_41_II_fr11	0.00013612					12h_41_III_fr11	0.000249257
12h_42_I_fr11	9.65792e-05					12h_42_II_fr11	0.000187524					12h_42_III_fr11	0.000287187
12h_WT_I_fr12	0.000203771					12h_WT_II_fr12	8.74392e-05					12h_WT_III_fr12	0.000175594
12h_41_I_fr12	0.000174846					12h_41_II_fr12	9.23359e-05					12h_41_III_fr12	0.000149691
12h_42_I_fr12	0.000234009					12h_42_II_fr12	0.000118359					12h_42_III_fr12	0.000181155

## Sheet: SDH2-2
12h replicate I						12h replicate II						12h replicate III
WNPDNPGKPELQDYK - 600.9566+++						WNPDNPGKPELQDYK - 600.9566+++						WNPDNPGKPELQDYK - 600.9566+++
Replicate	Peak Area Ratio To Heavy		Sum fractions 5-7			Replicate	Peak Area Ratio To Heavy		Sum fractions 5-7			Replicate	Peak Area Ratio To Heavy		Sum fractions 5-7				Mean for three replicates			SD
12h_WT_I_fr2	7.13097e-05		WT	0.00257258		12h_WT_II_fr2c	0.000845474		WT	0.00222153		12h_WT_III_fr2b	0.000617538		WT	0.00157103			WT	0.00212171		WT	0.000508181
12h_41_I_fr2	7.32334e-05		f4-1	0.000819822		12h_41_II_fr2	4.93539e-05		f4-1	0.00232547		12h_41_III_fr2	0.00108519		f4-1	0.00348614			f4-1	0.00221048		f4-1	0.00133687
12h_42_I_fr2	0.000118319		f4-2	0.00126043		12h_42_II_fr2	0.000480353		f4-2	0.00206956		12h_42_III_fr2	0.000442136		f4-2	0.00213321			f4-2	0.00182107		f4-2	0.000486568
12h_WT_I_fr3	0.000511293					12h_WT_II_fr3	0.000275177					12h_WT_III_fr3	0.000215129
12h_41_I_fr3	0.000119778					12h_41_II_fr3b	0.000273841					12h_41_III_fr3	0.000297631
12h_42_I_fr3	8.43505e-05					12h_42_II_fr3	0.000156792					12h_42_III_fr3	0.000373077
12h_WT_I_fr4	0.000168683					12h_WT_II_fr4	0.000872569					12h_WT_III_fr4	0.000556242
12h_41_I_fr4	0.000919134					12h_41_II_fr4	0.00040692					12h_41_III_fr4	0.00023761
12h_42_I_fr4	0.000185691					12h_42_II_fr4	0.00074795					12h_42_III_fr4	0.000150095
12h_WT_I_fr5	0.000298009					12h_WT_II_fr5	0.00103901					12h_WT_III_fr5	0.000223648
12h_41_I_fr5	6.2626e-05					12h_41_II_fr5	6.25109e-05					12h_41_III_fr5	0.000436329
12h_42_I_fr5	0.000108945					12h_42_II_fr5	0.000229896					12h_42_III_fr5	0.000389462
12h_WT_I_fr6	0.00165638					12h_WT_II_fr6	0.00106027					12h_WT_III_fr6	0.00120776
12h_41_I_fr6c	0.000719745					12h_41_II_fr6b	0.00167628					12h_41_III_fr6	0.00291686
12h_42_I_fr6	0.00108256					12h_42_II_fr6	0.00177071					12h_42_III_fr6b	0.00118315
12h_WT_I_fr7b	0.000618187					12h_WT_II_fr7	0.000122246					12h_WT_III_fr7	0.000139624
12h_41_I_fr7b	3.74505e-05					12h_41_II_fr7b	0.000586676					12h_41_III_fr7	0.00013295
12h_42_I_fr7	6.89235e-05					12h_42_II_fr7	6.89578e-05					12h_42_III_fr7	0.000560597
12h_WT_I_fr10	0.000687338					12h_WT_II_fr10	4.85144e-05					12h_WT_III_fr10	0.000445188
12h_41_I_fr10	3.00619e-05					12h_41_II_fr10	3.09037e-05					12h_41_III_fr10	0.000204366
12h_42_I_fr10	9.5645e-05					12h_42_II_fr10	7.13107e-05					12h_42_III_fr10	4.05497e-05
12h_WT_I_fr11	0.000123148					12h_WT_II_fr11	6.00222e-05					12h_WT_III_fr11	8.59483e-05
12h_41_I_fr11	0.000106026					12h_41_II_fr11	6.10149e-05					12h_41_III_fr11	7.6387e-05
12h_42_I_fr11	0.000220866					12h_42_II_fr11	0.0001392					12h_42_III_fr11	0.000156606
12h_WT_I_fr12	0.00010861					12h_WT_II_fr12	6.55768e-05					12h_WT_III_fr12	0.000227908
12h_41_I_fr12	0.000115594					12h_41_II_fr12	6.80438e-05					12h_41_III_fr12	9.47534e-05
12h_42_I_fr12	9.71375e-05					12h_42_II_fr12	5.77659e-05					12h_42_III_fr12	4.96059e-05

## Sheet: SDH2-3
12h replicate I						12h replicate II						12h replicate III
HLLSDPLVR - 525.3087++						HLLSDPLVR - 525.3087++						HLLSDPLVR - 525.3087++
Replicate	Peak Area Ratio To Heavy		Sum fractions 2-7			Replicate	Peak Area Ratio To Heavy		Sum fractions 2-7			Replicate	Peak Area Ratio To Heavy		Sum fractions 2-7				Mean for three replicates			SD
12h_WT_I_fr2	0.00405147		WT	0.027512		12h_WT_II_fr2c	0.00455693		WT	0.0203357		12h_WT_III_fr2b	0.000861932		WT	0.0144152			WT	0.0207543		WT	0.00655843
12h_41_I_fr2	0.000776239		f4-1	0.0128933		12h_41_II_fr2	0.000368067		f4-1	0.013006		12h_41_III_fr2	0.00268815		f4-1	0.0200264			f4-1	0.0153086		f4-1	0.00408617
12h_42_I_fr2	0.00162235		f4-2	0.0204395		12h_42_II_fr2	0.00320973		f4-2	0.0188358		12h_42_III_fr2	0.0031893		f4-2	0.0162897			f4-2	0.0185217		f4-2	0.00209264
12h_WT_I_fr3	0.00332359					12h_WT_II_fr3	0.0028539					12h_WT_III_fr3	0.00274516
12h_41_I_fr3	0.00143253					12h_41_II_fr3b	0.00316586					12h_41_III_fr3	0.00342455
12h_42_I_fr3	0.00360054					12h_42_II_fr3	0.00414818					12h_42_III_fr3	0.00269775
12h_WT_I_fr4	0.00398932					12h_WT_II_fr4	0.00406556					12h_WT_III_fr4	0.00212034
12h_41_I_fr4	0.00137478					12h_41_II_fr4	0.00202672					12h_41_III_fr4	0.00250312
12h_42_I_fr4	0.00316058					12h_42_II_fr4	0.00398143					12h_42_III_fr4	0.00163797
12h_WT_I_fr5	0.00348787					12h_WT_II_fr5	0.00445353					12h_WT_III_fr5	0.00263324
12h_41_I_fr5	0.00339902					12h_41_II_fr5	0.00321585					12h_41_III_fr5	0.00400079
12h_42_I_fr5	0.00310964					12h_42_II_fr5	0.00313551					12h_42_III_fr5	0.00432105
12h_WT_I_fr6	0.0106339					12h_WT_II_fr6	0.00376497					12h_WT_III_fr6	0.00561452
12h_41_I_fr6c	0.00561273					12h_41_II_fr6b	0.00337583					12h_41_III_fr6	0.00728245
12h_42_I_fr6	0.00856355					12h_42_II_fr6	0.0042039					12h_42_III_fr6b	0.00420938
12h_WT_I_fr7b	0.00202585					12h_WT_II_fr7	0.000640851					12h_WT_III_fr7	0.000439976
12h_41_I_fr7b	0.000298022					12h_41_II_fr7b	0.00085366					12h_41_III_fr7	0.000127387
12h_42_I_fr7	0.000382833					12h_42_II_fr7	0.000157078					12h_42_III_fr7	0.000234284
12h_WT_I_fr10	0.000523603					12h_WT_II_fr10	0.000262537					12h_WT_III_fr10	0.000185298
12h_41_I_fr10	0.000182667					12h_41_II_fr10	0.000597114					12h_41_III_fr10	0.000425259
12h_42_I_fr10	0.000295305					12h_42_II_fr10	0.000178843					12h_42_III_fr10	0.000113071
12h_WT_I_fr11	9.34564e-05					12h_WT_II_fr11	0.000132419					12h_WT_III_fr11	1.59867e-05
12h_41_I_fr11	0.000168543					12h_41_II_fr11	2.30054e-05					12h_41_III_fr11	4.83799e-05
12h_42_I_fr11	6.04376e-05					12h_42_II_fr11	5.41184e-05					12h_42_III_fr11	5.65482e-05
12h_WT_I_fr12	3.98139e-05					12h_WT_II_fr12	1.98042e-05					12h_WT_III_fr12	4.52802e-05
12h_41_I_fr12	5.01606e-05					12h_41_II_fr12	7.03084e-05					12h_41_III_fr12	2.72429e-05
12h_42_I_fr12	3.91084e-05					12h_42_II_fr12	2.32844e-05					12h_42_III_fr12	4.08372e-05
GLNPASAILK - 492.2978++						GLNPASAILK - 492.2978++						GLNPASAILK - 492.2978++
Replicate	Peak Area Ratio To Heavy		Sum fractions 2-7			Replicate	Peak Area Ratio To Heavy		Sum fractions 2-7			Replicate	Peak Area Ratio To Heavy		Sum fractions 2-7				Mean for three replicates			SD
12h_WT_I_fr2	0.00384326		WT	0.0252217		12h_WT_II_fr2c	0.00581026		WT	0.0324374		12h_WT_III_fr2b	0.0015066		WT	0.0185146			WT	0.0253912		WT	0.00696292
12h_41_I_fr2	0.00319214		f4-1	0.0191801		12h_41_II_fr2	0.00151487		f4-1	0.0167678		12h_41_III_fr2	0.00239735		f4-1	0.0137888			f4-1	0.0165789		f4-1	0.00270061
12h_42_I_fr2	0.00330512		f4-2	0.0284021		12h_42_II_fr2	0.0042388		f4-2	0.0225667		12h_42_III_fr2	0.00412569		f4-2	0.0230149			f4-2	0.0246612		f4-2	0.00324741
12h_WT_I_fr3	0.00387163					12h_WT_II_fr3	0.00499761					12h_WT_III_fr3	0.00210175
12h_41_I_fr3	0.0034867					12h_41_II_fr3b	0.00149269					12h_41_III_fr3	0.00203815
12h_42_I_fr3	0.00279525					12h_42_II_fr3	0.00414866					12h_42_III_fr3	0.00462398
12h_WT_I_fr4	0.00406127					12h_WT_II_fr4	0.00766293					12h_WT_III_fr4	0.00149184
12h_41_I_fr4	0.00325376					12h_41_II_fr4	0.00328574					12h_41_III_fr4	0.00250285
12h_42_I_fr4	0.0073747					12h_42_II_fr4	0.00530989					12h_42_III_fr4	0.00219944
12h_WT_I_fr5	0.00426357					12h_WT_II_fr5	0.00428955					12h_WT_III_fr5	0.00475604
12h_41_I_fr5	0.00310368					12h_41_II_fr5	0.00315545					12h_41_III_fr5	0.0018826
12h_42_I_fr5	0.00410852					12h_42_II_fr5	0.00294059					12h_42_III_fr5	0.00567654
12h_WT_I_fr6	0.0072618					12h_WT_II_fr6	0.00742765					12h_WT_III_fr6	0.00829679
12h_41_I_fr6c	0.00537224					12h_41_II_fr6b	0.00607423					12h_41_III_fr6	0.00462598
12h_42_I_fr6	0.00877473					12h_42_II_fr6	0.00484649					12h_42_III_fr6b	0.00582339
12h_WT_I_fr7b	0.00192017					12h_WT_II_fr7	0.00224937					12h_WT_III_fr7	0.000361602
12h_41_I_fr7b	0.000771622					12h_41_II_fr7b	0.0012448					12h_41_III_fr7	0.000341902
12h_42_I_fr7	0.00204374					12h_42_II_fr7	0.00108222					12h_42_III_fr7	0.000565871
12h_WT_I_fr10	0.00125273					12h_WT_II_fr10	0.000246712					12h_WT_III_fr10	0.000218277
12h_41_I_fr10	0.00051277					12h_41_II_fr10	0.000838288					12h_41_III_fr10	0.000668833
12h_42_I_fr10	0.000347511					12h_42_II_fr10	0.000524985					12h_42_III_fr10	0.000158872
12h_WT_I_fr11	0.000393499					12h_WT_II_fr11	0.000438426					12h_WT_III_fr11	0.000219418
12h_41_I_fr11	0.000245848					12h_41_II_fr11	7.81445e-05					12h_41_III_fr11	0.000448152
12h_42_I_fr11	0.000220937					12h_42_II_fr11	0.000247779					12h_42_III_fr11	0.000217155
12h_WT_I_fr12	0.000121212					12h_WT_II_fr12	0.000134912					12h_WT_III_fr12	0.000102731
12h_41_I_fr12	0.000143832					12h_41_II_fr12	0.000121915					12h_41_III_fr12	0.000195612
12h_42_I_fr12	0.000148952					12h_42_II_fr12	0.000136825					12h_42_III_fr12	0.000471939
LQAITESETK - 560.2982++						LQAITESETK - 560.2982++						LQAITESETK - 560.2982++
Replicate	Peak Area Ratio To Heavy		Sum fractions 2-7			Replicate	Peak Area Ratio To Heavy		Sum fractions 2-7			Replicate	Peak Area Ratio To Heavy		Sum fractions 2-7				Mean for three replicates			SD
12h_WT_I_fr2	0.00165867		WT	0.0244371		12h_WT_II_fr2c	0.00423895		WT	0.0259054		12h_WT_III_fr2b	0.00162866		WT	0.0139027			WT	0.021415		WT	0.00654721
12h_41_I_fr2	0.00226226		f4-1	0.0167712		12h_41_II_fr2	0.000962645		f4-1	0.0157883		12h_41_III_fr2	0.00313811		f4-1	0.0156634			f4-1	0.0160743		f4-1	0.00060673
12h_42_I_fr2	0.00220202		f4-2	0.0219684		12h_42_II_fr2	0.00353501		f4-2	0.0197002		12h_42_III_fr2	0.00191511		f4-2	0.017889			f4-2	0.0198525		f4-2	0.00204398
12h_WT_I_fr3	0.00262411					12h_WT_II_fr3	0.00314623					12h_WT_III_fr3	0.0015921
12h_41_I_fr3	0.00191325					12h_41_II_fr3b	0.00165175					12h_41_III_fr3	0.00302908
12h_42_I_fr3	0.00388912					12h_42_II_fr3	0.00426896					12h_42_III_fr3	0.00415579
12h_WT_I_fr4	0.00429359					12h_WT_II_fr4	0.004832					12h_WT_III_fr4	0.00234035
12h_41_I_fr4	0.00332919					12h_41_II_fr4	0.00323123					12h_41_III_fr4	0.00310302
12h_42_I_fr4	0.00287394					12h_42_II_fr4	0.00258139					12h_42_III_fr4	0.00245296
12h_WT_I_fr5	0.00492474					12h_WT_II_fr5	0.0057748					12h_WT_III_fr5	0.00208581
12h_41_I_fr5	0.00336982					12h_41_II_fr5	0.00270587					12h_41_III_fr5	0.00211675
12h_42_I_fr5	0.00265691					12h_42_II_fr5	0.00286952					12h_42_III_fr5	0.0045174
12h_WT_I_fr6	0.00992764					12h_WT_II_fr6	0.00731973					12h_WT_III_fr6	0.00573026
12h_41_I_fr6c	0.0054768					12h_41_II_fr6b	0.00685906					12h_41_III_fr6	0.00402597
12h_42_I_fr6	0.00958749					12h_42_II_fr6	0.0055562					12h_42_III_fr6b	0.00390306
12h_WT_I_fr7b	0.00100831					12h_WT_II_fr7	0.000593711					12h_WT_III_fr7	0.000525477
12h_41_I_fr7b	0.000419826					12h_41_II_fr7b	0.000377763					12h_41_III_fr7	0.000250472
12h_42_I_fr7	0.000758942					12h_42_II_fr7	0.000889089					12h_42_III_fr7	0.000944673
12h_WT_I_fr10	0.000513617					12h_WT_II_fr10	0.000415153					12h_WT_III_fr10	0.000147134
12h_41_I_fr10	0.0099455					12h_41_II_fr10	0.000142322					12h_41_III_fr10	8.18992e-05
12h_42_I_fr10	0.000593734					12h_42_II_fr10	0.000235147					12h_42_III_fr10	8.57686e-05
12h_WT_I_fr11	0.000308703					12h_WT_II_fr11	0.000210501					12h_WT_III_fr11	6.19147e-05
12h_41_I_fr11	0.000104255					12h_41_II_fr11	9.72678e-05					12h_41_III_fr11	6.28276e-05
12h_42_I_fr11	0.000246428					12h_42_II_fr11	0.000200734					12h_42_III_fr11	0.000102914
12h_WT_I_fr12	8.99651e-05					12h_WT_II_fr12	3.82117e-05					12h_WT_III_fr12	4.04686e-05
12h_41_I_fr12	0.000147573					12h_41_II_fr12	5.272e-05					12h_41_III_fr12	4.20672e-05
12h_42_I_fr12	6.27743e-05					12h_42_II_fr12	4.79152e-05					12h_42_III_fr12	4.09439e-05

## Sheet: Rieske
12h replicate I						12h replicate II						12h replicate III
GPAPYNLEVPTYSFLEENK - 1084.5310++						GPAPYNLEVPTYSFLEENK - 1084.5310++						GPAPYNLEVPTYSFLEENK - 1084.5310++
Replicate	Peak Area Ratio To Heavy		Sum fractions 5-7			Replicate	Peak Area Ratio To Heavy		Sum fractions 5-7			Replicate	Peak Area Ratio To Heavy		Sum fractions 5-7				Mean for three replicates			SD
12h_WT_I_fr2	0.000808181		WT	0.0279294		12h_WT_II_fr2c	0.000551669		WT	0.0228485		12h_WT_III_fr2b	0.000966053		WT	0.0108216			WT	0.0205332		WT	0.00878578
12h_41_I_fr2	0.000691255		f4-1	0.00246687		12h_41_II_fr2	0.000747832		f4-1	0.00630372		12h_41_III_fr2	0.0011482		f4-1	0.0130965			f4-1	0.00728904		f4-1	0.00538289
12h_42_I_fr2	0.00154245		f4-2	0.0108079		12h_42_II_fr2	0.000604979		f4-2	0.00486332		12h_42_III_fr2	0.000988568		f4-2	0.0130101			f4-2	0.00956043		f4-2	0.00421421
12h_WT_I_fr3	0.00110263					12h_WT_II_fr3	0.000555333					12h_WT_III_fr3	0.000940058
12h_41_I_fr3	0.000389845					12h_41_II_fr3b	0.00110802					12h_41_III_fr3	0.00105303
12h_42_I_fr3	0.00170811					12h_42_II_fr3	0.00049354					12h_42_III_fr3	0.00109358
12h_WT_I_fr4	0.00175583					12h_WT_II_fr4	0.00202204					12h_WT_III_fr4	0.00160056
12h_41_I_fr4	0.00122186					12h_41_II_fr4	0.000473017					12h_41_III_fr4	0.000644172
12h_42_I_fr4	0.000976545					12h_42_II_fr4	0.00130725					12h_42_III_fr4	0.000501703
12h_WT_I_fr5	0.00203307					12h_WT_II_fr5	0.000460438					12h_WT_III_fr5	0.000255682
12h_41_I_fr5	0.00132153					12h_41_II_fr5	0.000534874					12h_41_III_fr5	0.00490007
12h_42_I_fr5	0.00109876					12h_42_II_fr5	0.000387877					12h_42_III_fr5	0.00239481
12h_WT_I_fr6	0.0029593					12h_WT_II_fr6	0.00509231					12h_WT_III_fr6	0.00156237
12h_41_I_fr6c	0.000695986					12h_41_II_fr6b	0.000402872					12h_41_III_fr6	0.000685424
12h_42_I_fr6	0.00634146					12h_42_II_fr6	0.002863					12h_42_III_fr6b	0.00957861
12h_WT_I_fr7b	0.022937					12h_WT_II_fr7	0.0172958					12h_WT_III_fr7	0.00900355
12h_41_I_fr7b	0.000449351					12h_41_II_fr7b	0.00536598					12h_41_III_fr7	0.00751103
12h_42_I_fr7	0.00336769					12h_42_II_fr7	0.00161244					12h_42_III_fr7	0.00103666
12h_WT_I_fr10	0.000382395					12h_WT_II_fr10	0.00045959					12h_WT_III_fr10	0.000460968
12h_41_I_fr10	0.00152649					12h_41_II_fr10	0.00069049					12h_41_III_fr10	0.00150678
12h_42_I_fr10	0.000945126					12h_42_II_fr10	0.000714193					12h_42_III_fr10	0.00159665
12h_WT_I_fr11	0.001224					12h_WT_II_fr11	0.00145441					12h_WT_III_fr11	0.000377052
12h_41_I_fr11	0.000512123					12h_41_II_fr11	0.000441524					12h_41_III_fr11	0.00134396
12h_42_I_fr11	0.00065378					12h_42_II_fr11	0.000374971					12h_42_III_fr11	0.00166497
12h_WT_I_fr12	0.00101091					12h_WT_II_fr12	0.000813539					12h_WT_III_fr12	0.00118979
12h_41_I_fr12	0.0023709					12h_41_II_fr12	0.000353266					12h_41_III_fr12	0.00199122
12h_42_I_fr12	0.00133222					12h_42_II_fr12	0.000419183					12h_42_III_fr12	0.0012131
FVYASVLR - 477.7740++						FVYASVLR - 477.7740++						FVYASVLR - 477.7740++
Replicate	Peak Area Ratio To Heavy		Sum fractions 5-7			Replicate	Peak Area Ratio To Heavy		Sum fractions 5-7			Replicate	Peak Area Ratio To Heavy		Sum fractions 5-7				Mean for three replicates			SD
12h_WT_I_fr2	0.000411929		WT	0.0141269		12h_WT_II_fr2c	0.000746863		WT	0.0119215		12h_WT_III_fr2b	0.000746835		WT	0.008067			WT	0.0113718		WT	0.00306713
12h_41_I_fr2	0.000348714		f4-1	0.0102253		12h_41_II_fr2	0.000802952		f4-1	0.00706612		12h_41_III_fr2	0.000476687		f4-1	0.00860778			f4-1	0.00863307		f4-1	0.00157974
12h_42_I_fr2	0.000484204		f4-2	0.0120621		12h_42_II_fr2	0.000713702		f4-2	0.00799828		12h_42_III_fr2	0.000875374		f4-2	0.0108246			f4-2	0.010295		f4-2	0.00208304
12h_WT_I_fr3	0.000264655					12h_WT_II_fr3	0.000509948					12h_WT_III_fr3	0.000328838
12h_41_I_fr3	0.000182481					12h_41_II_fr3b	0.000347727					12h_41_III_fr3	0.000521833
12h_42_I_fr3	0.000364457					12h_42_II_fr3	0.000277158					12h_42_III_fr3	0.000669637
12h_WT_I_fr4	0.000718382					12h_WT_II_fr4	0.000437157					12h_WT_III_fr4	0.000373683
12h_41_I_fr4	0.000300304					12h_41_II_fr4	0.000404134					12h_41_III_fr4	0.000552824
12h_42_I_fr4	0.00106144					12h_42_II_fr4	0.000564182					12h_42_III_fr4	0.000662644
12h_WT_I_fr5	0.000333494					12h_WT_II_fr5	0.000335741					12h_WT_III_fr5	0.000746189
12h_41_I_fr5	0.000638758					12h_41_II_fr5	0.00133483					12h_41_III_fr5	0.000775418
12h_42_I_fr5	0.00108176					12h_42_II_fr5	0.000627983					12h_42_III_fr5	0.001577
12h_WT_I_fr6	0.00299725					12h_WT_II_fr6	0.00193747					12h_WT_III_fr6	0.0013993
12h_41_I_fr6c	0.00172675					12h_41_II_fr6b	0.00209985					12h_41_III_fr6	0.00120031
12h_42_I_fr6	0.00390435					12h_42_II_fr6	0.00372487					12h_42_III_fr6b	0.00854951
12h_WT_I_fr7b	0.0107962					12h_WT_II_fr7	0.00964825					12h_WT_III_fr7	0.00592152
12h_41_I_fr7b	0.0078598					12h_41_II_fr7b	0.00363145					12h_41_III_fr7	0.00663206
12h_42_I_fr7	0.00707601					12h_42_II_fr7	0.00364543					12h_42_III_fr7	0.000698078
12h_WT_I_fr10	0.00165649					12h_WT_II_fr10	0.00152342					12h_WT_III_fr10	0.000363699
12h_41_I_fr10	0.00158172					12h_41_II_fr10	0.000836483					12h_41_III_fr10	0.00080831
12h_42_I_fr10	0.00112115					12h_42_II_fr10	0.0015823					12h_42_III_fr10	0.000796735
12h_WT_I_fr11	0.000944978					12h_WT_II_fr11	0.00207691					12h_WT_III_fr11	0.000293277
12h_41_I_fr11	0.000463396					12h_41_II_fr11	0.000475095					12h_41_III_fr11	0.000225652
12h_42_I_fr11	0.000505751					12h_42_II_fr11	0.000213903					12h_42_III_fr11	0.000167007
12h_WT_I_fr12	9.19059e-05					12h_WT_II_fr12	0.000180384					12h_WT_III_fr12	0.000153843
12h_41_I_fr12	0.000124601					12h_41_II_fr12	0.00022326					12h_41_III_fr12	0.000116214
12h_42_I_fr12	8.39412e-05					12h_42_II_fr12	0.000172516					12h_42_III_fr12	0.000205342

## Sheet: COX2
12h replicate I						12h replicate II						12h replicate III
LNQISILVQR - 592.3615++						LNQISILVQR - 592.3615++						LNQISILVQR - 592.3615++
Replicate	Peak Area Ratio To Heavy		Sum fractions 5-7			Replicate	Peak Area Ratio To Heavy		Sum fractions 5-7			Replicate	Peak Area Ratio To Heavy		Sum fractions 5-7				Mean for three replicates			SD
12h_WT_I_fr2	0.0213368		WT	0.184242		12h_WT_II_fr2c	0.0167021		WT	0.118908		12h_WT_III_fr2b	0.0103607		WT	0.133253			WT	0.145468		WT	0.0343369
12h_41_I_fr2	0.00514389		f4-1	0.0656204		12h_41_II_fr2	0.0191252		f4-1	0.0735405		12h_41_III_fr2	0.0175971		f4-1	0.168468			f4-1	0.102543		f4-1	0.0572302
12h_42_I_fr2	0.0139955		f4-2	0.0805686		12h_42_II_fr2	0.0180839		f4-2	0.0454213		12h_42_III_fr2	0.0130055		f4-2	0.0617331			f4-2	0.0625743		f4-2	0.0175887
12h_WT_I_fr3	0.0258377					12h_WT_II_fr3	0.0339206					12h_WT_III_fr3	0.0361674
12h_41_I_fr3	0.0147476					12h_41_II_fr3b	0.0191156					12h_41_III_fr3	0.0205354
12h_42_I_fr3	0.0318609					12h_42_II_fr3	0.018102					12h_42_III_fr3	0.00896068
12h_WT_I_fr4	0.0483071					12h_WT_II_fr4	0.0316896					12h_WT_III_fr4	0.0318928
12h_41_I_fr4	0.0371692					12h_41_II_fr4	0.0239247					12h_41_III_fr4	0.0351166
12h_42_I_fr4	0.031189					12h_42_II_fr4	0.0288948					12h_42_III_fr4	0.0203288
12h_WT_I_fr5	0.0380693					12h_WT_II_fr5	0.0353633					12h_WT_III_fr5	0.0270781
12h_41_I_fr5	0.0275983					12h_41_II_fr5	0.0235124					12h_41_III_fr5	0.0489329
12h_42_I_fr5	0.0196527					12h_42_II_fr5	0.00215094					12h_42_III_fr5	0.0215471
12h_WT_I_fr6	0.144048					12h_WT_II_fr6	0.0779263					12h_WT_III_fr6	0.104491
12h_41_I_fr6c	0.0354155					12h_41_II_fr6b	0.0487163					12h_41_III_fr6	0.118274
12h_42_I_fr6	0.0552677					12h_42_II_fr6	0.0425145					12h_42_III_fr6b	0.0378962
12h_WT_I_fr7b	0.00212459					12h_WT_II_fr7	0.00561891					12h_WT_III_fr7	0.00168386
12h_41_I_fr7b	0.00260654					12h_41_II_fr7b	0.00131183					12h_41_III_fr7	0.00126204
12h_42_I_fr7	0.00564819					12h_42_II_fr7	0.000755796					12h_42_III_fr7	0.00228985
12h_WT_I_fr10	0.00791518					12h_WT_II_fr10	0.00716933					12h_WT_III_fr10	0.00839231
12h_41_I_fr10	0.000413439					12h_41_II_fr10	0.00255511					12h_41_III_fr10	0.000965138
12h_42_I_fr10	0.00795256					12h_42_II_fr10	0.00318552					12h_42_III_fr10	0.00134677
12h_WT_I_fr11	0.00213326					12h_WT_II_fr11	0.0031085					12h_WT_III_fr11	0.00128118
12h_41_I_fr11	0.00137748					12h_41_II_fr11	0.000448498					12h_41_III_fr11	0.00401253
12h_42_I_fr11	0.00140406					12h_42_II_fr11	0.00579189					12h_42_III_fr11	0.00283041
12h_WT_I_fr12	0.00120476					12h_WT_II_fr12	0.00119339					12h_WT_III_fr12	0.00103997
12h_41_I_fr12	0.00348998					12h_41_II_fr12	0.00103533					12h_41_III_fr12	0.000820955
12h_42_I_fr12	0.000559007					12h_42_II_fr12	0.000699564					12h_42_III_fr12	0.00078876
LLEVDNR - 429.7376++						LLEVDNR - 429.7376++						LLEVDNR - 429.7376++
Replicate	Peak Area Ratio To Heavy		Sum fractions 5-7			Replicate	Peak Area Ratio To Heavy		Sum fractions 5-7			Replicate	Peak Area Ratio To Heavy		Sum fractions 5-7				Mean for three replicates			SD
12h_WT_I_fr2	0.00269328		WT	0.01462		12h_WT_II_fr2c	0.0032599		WT	0.0149396		12h_WT_III_fr2b	0.00188898		WT	0.0140325			WT	0.0145307		WT	0.000460096
12h_41_I_fr2	0.00118985		f4-1	0.0100355		12h_41_II_fr2	0.0018452		f4-1	0.00915101		12h_41_III_fr2	0.00256123		f4-1	0.0085434			f4-1	0.0092433		f4-1	0.000750305
12h_42_I_fr2	0.00132794		f4-2	0.0120128		12h_42_II_fr2	0.00242144		f4-2	0.00584239		12h_42_III_fr2	0.00406203		f4-2	0.00967672			f4-2	0.0091773		f4-2	0.00311537
12h_WT_I_fr3	0.00302179					12h_WT_II_fr3	0.00340909					12h_WT_III_fr3	0.00382459
12h_41_I_fr3	0.00142878					12h_41_II_fr3b	0.00154913					12h_41_III_fr3	0.00278663
12h_42_I_fr3	0.00234153					12h_42_II_fr3	0.00160384					12h_42_III_fr3	0.00306356
12h_WT_I_fr4	0.00297176					12h_WT_II_fr4	0.0044233					12h_WT_III_fr4	0.00295279
12h_41_I_fr4	0.00165538					12h_41_II_fr4	0.00186261					12h_41_III_fr4	0.00221794
12h_42_I_fr4	0.00206635					12h_42_II_fr4	0.00251077					12h_42_III_fr4	0.00284115
12h_WT_I_fr5	0.00313971					12h_WT_II_fr5	0.00406965					12h_WT_III_fr5	0.00374516
12h_41_I_fr5	0.00288577					12h_41_II_fr5	0.00267549					12h_41_III_fr5	0.00221289
12h_42_I_fr5	0.00250564					12h_42_II_fr5	0.00163884					12h_42_III_fr5	0.00445837
12h_WT_I_fr6	0.010704					12h_WT_II_fr6	0.0102248					12h_WT_III_fr6	0.00986845
12h_41_I_fr6c	0.00675042					12h_41_II_fr6b	0.00637399					12h_41_III_fr6	0.00604405
12h_42_I_fr6	0.00936324					12h_42_II_fr6	0.00411527					12h_42_III_fr6b	0.0046555
12h_WT_I_fr7b	0.00077624					12h_WT_II_fr7	0.000645073					12h_WT_III_fr7	0.000418864
12h_41_I_fr7b	0.000399288					12h_41_II_fr7b	0.000101538					12h_41_III_fr7	0.000286466
12h_42_I_fr7	0.000143912					12h_42_II_fr7	8.82806e-05					12h_42_III_fr7	0.000562841
12h_WT_I_fr10	0.000320902					12h_WT_II_fr10	0.000336767					12h_WT_III_fr10	0.000366477
12h_41_I_fr10	0.00107402					12h_41_II_fr10	6.51906e-05					12h_41_III_fr10	0.000525572
12h_42_I_fr10	6.6501e-05					12h_42_II_fr10	0.000301911					12h_42_III_fr10	0.000232235
12h_WT_I_fr11	0.000176616					12h_WT_II_fr11	3.7225e-05					12h_WT_III_fr11	0.000385462
12h_41_I_fr11	0.00156691					12h_41_II_fr11	2.70816e-05					12h_41_III_fr11	0.000251459
12h_42_I_fr11	2.46082e-05					12h_42_II_fr11	2.02713e-05					12h_42_III_fr11	7.581e-05
12h_WT_I_fr12	1.4215e-05					12h_WT_II_fr12	1.77715e-05					12h_WT_III_fr12	3.77372e-05
12h_41_I_fr12	0.00203015					12h_41_II_fr12	2.79282e-05					12h_41_III_fr12	1.41471e-05
12h_42_I_fr12	0.00011189					12h_42_II_fr12	5.05982e-05					12h_42_III_fr12	2.61793e-05
IIVTSADVLHSWAVPSLGVK - 698.0649+++						IIVTSADVLHSWAVPSLGVK - 698.0649+++						IIVTSADVLHSWAVPSLGVK - 698.0649+++
Replicate	Peak Area Ratio To Heavy		Sum fractions 5-7			Replicate	Peak Area Ratio To Heavy		Sum fractions 5-7			Replicate	Peak Area Ratio To Heavy		Sum fractions 5-7				Mean for three replicates			SD
12h_WT_I_fr2	0.00230861		WT	0.0403734		12h_WT_II_fr2c	0.00756596		WT	0.0469373		12h_WT_III_fr2b	0.0122346		WT	0.0288593			WT	0.0387233		WT	0.00915128
12h_41_I_fr2	0.00366563		f4-1	0.0468423		12h_41_II_fr2	0.00174235		f4-1	0.0265634		12h_41_III_fr2	0.00184616		f4-1	0.00969447			f4-1	0.0277001		f4-1	0.0186
12h_42_I_fr2	0.00706478		f4-2	0.0351435		12h_42_II_fr2	0.00205654		f4-2	0.00956023		12h_42_III_fr2	0.00442548		f4-2	0.022033			f4-2	0.0222456		f4-2	0.0127929
12h_WT_I_fr3	0.00958086					12h_WT_II_fr3	0.00796233					12h_WT_III_fr3	0.0111348
12h_41_I_fr3	0.00712864					12h_41_II_fr3b	0.00236138					12h_41_III_fr3	0.00706631
12h_42_I_fr3	0.00734892					12h_42_II_fr3	0.0146046					12h_42_III_fr3	0.0122006
12h_WT_I_fr4	0.0180569					12h_WT_II_fr4	0.0222009					12h_WT_III_fr4	0.00333083
12h_41_I_fr4	0.0177117					12h_41_II_fr4	0.000212543					12h_41_III_fr4	0.00882452
12h_42_I_fr4	0.0200076					12h_42_II_fr4	0.00970596					12h_42_III_fr4	0.00534018
12h_WT_I_fr5	0.0138041					12h_WT_II_fr5	0.0102538					12h_WT_III_fr5	0.0103373
12h_41_I_fr5	0.0154612					12h_41_II_fr5	0.00369223					12h_41_III_fr5	0.00269504
12h_42_I_fr5	0.0072071					12h_42_II_fr5	0.00534484					12h_42_III_fr5	0.0143296
12h_WT_I_fr6	0.0249663					12h_WT_II_fr6	0.0279337					12h_WT_III_fr6	0.016006
12h_41_I_fr6c	0.0313105					12h_41_II_fr6b	0.0227918					12h_41_III_fr6	0.00692118
12h_42_I_fr6	0.0272191					12h_42_II_fr6	0.00403122					12h_42_III_fr6b	0.00554315
12h_WT_I_fr7b	0.00160306					12h_WT_II_fr7	0.00874987					12h_WT_III_fr7	0.00251596
12h_41_I_fr7b	7.06373e-05					12h_41_II_fr7b	7.93759e-05					12h_41_III_fr7	7.82493e-05
12h_42_I_fr7	0.000717286					12h_42_II_fr7	0.000184166					12h_42_III_fr7	0.00216025
12h_WT_I_fr10	0.000929739					12h_WT_II_fr10	0.00417922					12h_WT_III_fr10	0.000162526
12h_41_I_fr10	0.000121156					12h_41_II_fr10	0.00033764					12h_41_III_fr10	4.09578e-05
12h_42_I_fr10	0.000127213					12h_42_II_fr10	0.000336128					12h_42_III_fr10	0.00106938
12h_WT_I_fr11	0.00263617					12h_WT_II_fr11	0.000356725					12h_WT_III_fr11	0.000372392
12h_41_I_fr11	8.12992e-05					12h_41_II_fr11	0.000625613					12h_41_III_fr11	0.000374956
12h_42_I_fr11	0.000115613					12h_42_II_fr11	0.000720788					12h_42_III_fr11	0.00127586
12h_WT_I_fr12	0.000126781					12h_WT_II_fr12	0.000413817					12h_WT_III_fr12	0.000224693
12h_41_I_fr12	0.00216075					12h_41_II_fr12	0.00020552					12h_41_III_fr12	7.2408e-05
12h_42_I_fr12	0.000520803					12h_42_II_fr12	0.000456315					12h_42_III_fr12	0.000158875

## Sheet: COX5C
12h replicate I						12h replicate II						12h replicate III
TFYDLLER - 528.7717++						TFYDLLER - 528.7717++						TFYDLLER - 528.7717++
Replicate	Peak Area Ratio To Heavy		Sum fractions 10-12			Replicate	Peak Area Ratio To Heavy		Sum fractions 10-12			Replicate	Peak Area Ratio To Heavy		Sum fractions 10-12				Mean for three replicates			SD
12h_WT_I_fr2	0.00032509		WT	0.0209643		12h_WT_II_fr2c	0.000390454		WT	0.0217125		12h_WT_III_fr2b	0.000265129		WT	0.00681756			WT	0.0164981		WT	0.00839195
12h_41_I_fr2	0.000287284		f4-1	0.0191486		12h_41_II_fr2	0.000377507		f4-1	0.0180634		12h_41_III_fr2	0.000275848		f4-1	0.0118861			f4-1	0.016366		f4-1	0.00391749
12h_42_I_fr2	0.000267948		f4-2	0.0247982		12h_42_II_fr2	0.000347401		f4-2	0.0248919		12h_42_III_fr2	0.000286006		f4-2	0.0190391			f4-2	0.0229097		f4-2	0.00335241
12h_WT_I_fr3	0.000314962					12h_WT_II_fr3	0.00035659					12h_WT_III_fr3	0.000482498
12h_41_I_fr3	0.000172918					12h_41_II_fr3b	0.000280637					12h_41_III_fr3	0.000540828
12h_42_I_fr3	0.00025202					12h_42_II_fr3	0.000175771					12h_42_III_fr3	0.000239387
12h_WT_I_fr4	0.000210034					12h_WT_II_fr4	0.000229579					12h_WT_III_fr4	0.000134073
12h_41_I_fr4	0.000248467					12h_41_II_fr4	0.000152471					12h_41_III_fr4	0.000330069
12h_42_I_fr4	0.000196874					12h_42_II_fr4	0.000358997					12h_42_III_fr4	0.000361017
12h_WT_I_fr5	0.000241765					12h_WT_II_fr5	0.000146812					12h_WT_III_fr5	0.000281888
12h_41_I_fr5	0.000150346					12h_41_II_fr5	0.000227447					12h_41_III_fr5	0.000271348
12h_42_I_fr5	0.000284385					12h_42_II_fr5	0.000198461					12h_42_III_fr5	0.000269098
12h_WT_I_fr6	0.00028034					12h_WT_II_fr6	0.000276634					12h_WT_III_fr6	0.000111896
12h_41_I_fr6c	6.75555e-05					12h_41_II_fr6b	0.000156727					12h_41_III_fr6	0.000121367
12h_42_I_fr6	9.62188e-05					12h_42_II_fr6	0.000255979					12h_42_III_fr6b	0.000399577
12h_WT_I_fr7b	0.000206042					12h_WT_II_fr7	0.000132814					12h_WT_III_fr7	0.000241415
12h_41_I_fr7b	0.000217079					12h_41_II_fr7b	0.000185063					12h_41_III_fr7	6.57088e-05
12h_42_I_fr7	0.000121073					12h_42_II_fr7	0.000371323					12h_42_III_fr7	0.000173077
12h_WT_I_fr10	0.000675914					12h_WT_II_fr10	0.000710544					12h_WT_III_fr10	0.000345198
12h_41_I_fr10	0.00161946					12h_41_II_fr10	0.00416228					12h_41_III_fr10	0.00296992
12h_42_I_fr10	0.00483331					12h_42_II_fr10	0.0083759					12h_42_III_fr10	0.0111126
12h_WT_I_fr11	0.019556					12h_WT_II_fr11	0.0206753					12h_WT_III_fr11	0.0062532
12h_41_I_fr11	0.016915					12h_41_II_fr11	0.0137325					12h_41_III_fr11	0.00829289
12h_42_I_fr11	0.0197968					12h_42_II_fr11	0.0163426					12h_42_III_fr11	0.00764547
12h_WT_I_fr12	0.00073236					12h_WT_II_fr12	0.000326661					12h_WT_III_fr12	0.00021916
12h_41_I_fr12	0.000614156					12h_41_II_fr12	0.000168614					12h_41_III_fr12	0.000623294
12h_42_I_fr12	0.000168088					12h_42_II_fr12	0.000173405					12h_42_III_fr12	0.000281036
APP/TAIR shows single proteome mapping of this peptide but UniProt shows also in At3g62400 (5C-2)

[truncated: 5 more sheets: ATP1, ATP2, VDAC1, VDAC3, PHB3]
