# Supplementary material for: Targeted Proteomics Approach Toward Understanding the Role of the Mitochondrial Protease FTSH4 in the Biogenesis of OXPHOS During Arabidopsis Seed Germination
Source: Front Plant Sci. 2018 Jun 15;9:821. doi: 10.3389/fpls.2018.00821 (PMC6014109; doi:10.3389/fpls.2018.00821)
Supplement: Supplementary file 7 [file Data_Sheet_5.XLSX]

## Sheet: AOX1A
24h replicate I						24h replicate II						24h replicate III
LPADATLR - 428.7480++						LPADATLR - 428.7480++						LPADATLR - 428.7480++
Replicate	Peak Area Ratio To Heavy		Sum fractions 5-7			Replicate	Peak Area Ratio To Heavy		Sum fractions 5-7			Replicate	Peak Area Ratio To Heavy		Sum fractions 5-7				Mean for three replicates			SD
24h_WT_I_fr2b	1.21908e-05		WT	0.000343598		24h_WT_II_fr2	1.62567e-05		WT	0.000379875		24h_WT_III_fr2	4.34203e-05		WT	0.000516615			WT	0.000413363		WT	9.12403e-05
24h_41_I_fr2b	4.96273e-05		f4-1	0.000442068		24h_41_II_fr2	0.000394114		f4-1	0.00240048		24h_41_III_fr2	5.43221e-05		f4-1	0.00224853			f4-1	0.00169702		f4-1	0.00108948
24h_42_I_fr2b	1.18262e-05		f4-2	0.00171969		24h_42_II_fr2	1.29978e-05		f4-2	0.00197921		24h_42_III_fr2	4.58149e-05		f4-2	0.00138684			f4-2	0.00169524		f4-2	0.00029694
24h_WT_I_fr3	6.41175e-06					24h_WT_II_fr3	7.26444e-06					24h_WT_III_fr3	0.00012795
24h_41_I_fr3	1.17875e-05					24h_41_II_fr3	9.76987e-06					24h_41_III_fr3	4.12728e-05
24h_42_I_fr3	6.94749e-05					24h_42_II_fr3	3.5668e-05					24h_42_III_fr3	2.30048e-05
24h_WT_I_fr4	1.10805e-05					24h_WT_II_fr4	5.48415e-06					24h_WT_III_fr4	6.0478e-05
24h_41_I_fr4	4.44737e-05					24h_41_II_fr4	4.40456e-05					24h_41_III_fr4	4.08383e-05
24h_42_I_fr4	6.66138e-05					24h_42_II_fr4	7.32492e-05					24h_42_III_fr4	9.76749e-05
24h_WT_I_fr5	1.09652e-05					24h_WT_II_fr5	0.000103775					24h_WT_III_fr5	2.09118e-05
24h_41_I_fr5	1.87263e-05					24h_41_II_fr5	0.000265219					24h_41_III_fr5	7.56856e-05
24h_42_I_fr5	7.90446e-05					24h_42_II_fr5	0.000136792					24h_42_III_fr5	0.000101587
24h_WT_I_fr6	0.000324744					24h_WT_II_fr6	0.000243513					24h_WT_III_fr6b	0.000482078
24h_41_I_fr6	0.000412604					24h_41_II_fr6b	0.00210703					24h_41_III_fr6b	0.00214759
24h_42_I_fr6	0.00158395					24h_42_II_fr6	0.00182137					24h_42_III_fr6b	0.00126892
24h_WT_I_fr7	7.88873e-06					24h_WT_II_fr7	3.25871e-05					24h_WT_III_fr7	1.36252e-05
24h_41_I_fr7	1.07377e-05					24h_41_II_fr7	2.82287e-05					24h_41_III_fr7	2.52496e-05
24h_42_I_fr7	5.66954e-05					24h_42_II_fr7	2.1041e-05					24h_42_III_fr7	1.63322e-05
24h_WT_I_fr10	3.09145e-05					24h_WT_II_fr10	4.67595e-05					24h_WT_III_fr10	1.47778e-05
24h_41_I_fr10	1.02436e-05					24h_41_II_fr10	0.000132927					24h_41_III_fr10	2.20876e-05
24h_42_I_fr10	0.000101863					24h_42_II_fr10	0.00012796					24h_42_III_fr10b	5.77288e-05
24h_WT_I_fr11	4.23152e-05					24h_WT_II_fr11	4.23974e-05					24h_WT_III_fr11	8.71705e-05
24h_41_I_fr11	2.85959e-05					24h_41_II_fr11	5.99288e-05					24h_41_III_fr11b	0.000319443
24h_42_I_fr11	0.000104385					24h_42_II_fr11	3.15101e-05					24h_42_III_fr11	1.77259e-05
24h_WT_I_fr12	1.54052e-05					24h_WT_II_fr12	7.42068e-05					24h_WT_III_fr12	8.15908e-05
24h_41_I_fr12	6.96208e-05					24h_41_II_fr12	5.30476e-05					24h_41_III_fr12	1.12946e-05
24h_42_I_fr12	4.94001e-05					24h_42_II_fr12	1.78944e-05					24h_42_III_fr12	1.77264e-05

## Sheet: NAD7
24h replicate I						24h replicate II						24h replicate III
LVDIGTVTAQQAK - 672.3801++						LVDIGTVTAQQAK - 672.3801++						LVDIGTVTAQQAK - 672.3801++
Replicate	Peak Area Ratio To Heavy		Sum fractions 2-7			Replicate	Peak Area Ratio To Heavy		Sum fractions 2-7			Replicate	Peak Area Ratio To Heavy		Sum fractions 2-7				Mean for three replicates			SD
24h_WT_I_fr2b	0.000221878		WT	0.0337023		24h_WT_II_fr2	0.000839644		WT	0.0348533		24h_WT_III_fr2	0.00024539		WT	0.031851			WT	0.0334689		WT	0.00151474
24h_41_I_fr2b	0.00015625		f4-1	0.0263414		24h_41_II_fr2	0.00047609		f4-1	0.0288474		24h_41_III_fr2	0.000900107		f4-1	0.0199019			f4-1	0.0250302		f4-1	0.00461462
24h_42_I_fr2b	0.000410558		f4-2	0.0177165		24h_42_II_fr2	0.000572473		f4-2	0.0216744		24h_42_III_fr2	0.000701869		f4-2	0.0262817			f4-2	0.0218909		f4-2	0.00428666
24h_WT_I_fr3	0.00157647					24h_WT_II_fr3	0.000799036					24h_WT_III_fr3	0.000342634
24h_41_I_fr3	0.00012876					24h_41_II_fr3	0.000466567					24h_41_III_fr3	0.000646671
24h_42_I_fr3	0.000394556					24h_42_II_fr3	0.00113777					24h_42_III_fr3	0.000572236
24h_WT_I_fr4	0.00195972					24h_WT_II_fr4	0.00214211					24h_WT_III_fr4	0.0013269
24h_41_I_fr4	0.00126562					24h_41_II_fr4	0.00268699					24h_41_III_fr4	0.000263121
24h_42_I_fr4	0.00179173					24h_42_II_fr4	0.00121534					24h_42_III_fr4	0.00113336
24h_WT_I_fr5	0.0203295					24h_WT_II_fr5	0.0236414					24h_WT_III_fr5	0.0233067
24h_41_I_fr5	0.0175965					24h_41_II_fr5	0.0162921					24h_41_III_fr5	0.0141614
24h_42_I_fr5	0.00958578					24h_42_II_fr5	0.0152056					24h_42_III_fr5	0.0184081
24h_WT_I_fr6	0.00758672					24h_WT_II_fr6	0.00466318					24h_WT_III_fr6b	0.00360944
24h_41_I_fr6	0.0037339					24h_41_II_fr6b	0.00485173					24h_41_III_fr6b	0.00225113
24h_42_I_fr6	0.00254676					24h_42_II_fr6	0.00180387					24h_42_III_fr6b	0.00409146
24h_WT_I_fr7	0.00202803					24h_WT_II_fr7	0.00276796					24h_WT_III_fr7	0.00301988
24h_41_I_fr7	0.0034603					24h_41_II_fr7	0.00407391					24h_41_III_fr7	0.00167951
24h_42_I_fr7	0.00298717					24h_42_II_fr7	0.0017394					24h_42_III_fr7	0.00137464
24h_WT_I_fr10	0.000832305					24h_WT_II_fr10	0.00149103					24h_WT_III_fr10	0.000534621
24h_41_I_fr10	0.000249711					24h_41_II_fr10	0.000282528					24h_41_III_fr10	0.000857908
24h_42_I_fr10	0.00102336					24h_42_II_fr10	0.000407272					24h_42_III_fr10b	0.000283065
24h_WT_I_fr11	0.000628175					24h_WT_II_fr11	0.000815995					24h_WT_III_fr11	0.000543032
24h_41_I_fr11	0.000291307					24h_41_II_fr11	0.000449633					24h_41_III_fr11b	0.00152908
24h_42_I_fr11	0.000259405					24h_42_II_fr11	0.000659318					24h_42_III_fr11	0.000191106
24h_WT_I_fr12	0.000141677					24h_WT_II_fr12	0.00163189					24h_WT_III_fr12	0.00221699
24h_41_I_fr12	0.000327754					24h_41_II_fr12	0.00288931					24h_41_III_fr12	0.0004033
24h_42_I_fr12	0.000271227					24h_42_II_fr12	0.000407691					24h_42_III_fr12	0.000305134
DIDSFTQQFASR - 707.8335++						DIDSFTQQFASR - 707.8335++						DIDSFTQQFASR - 707.8335++
Replicate	Peak Area Ratio To Heavy		Sum fractions 2-7			Replicate	Peak Area Ratio To Heavy		Sum fractions 2-7			Replicate	Peak Area Ratio To Heavy		Sum fractions 2-7				Mean for three replicates			SD
24h_WT_I_fr2b	0.000201752		WT	0.01017		24h_WT_II_fr2	0.000145355		WT	0.0181988		24h_WT_III_fr2	0.000337073		WT	0.0187306			WT	0.0156998		WT	0.00479636
24h_41_I_fr2b	0.00011101		f4-1	0.00763747		24h_41_II_fr2	0.000368614		f4-1	0.0114119		24h_41_III_fr2	0.000886156		f4-1	0.01027			f4-1	0.00977315		f4-1	0.00193567
24h_42_I_fr2b	0.00134806		f4-2	0.0102909		24h_42_II_fr2	0.000700583		f4-2	0.0111519		24h_42_III_fr2	0.000110035		f4-2	0.0081562			f4-2	0.00986635		f4-2	0.00154233
24h_WT_I_fr3	0.00019637					24h_WT_II_fr3	0.000296976					24h_WT_III_fr3	0.000345881
24h_41_I_fr3	0.000102422					24h_41_II_fr3	0.000271828					24h_41_III_fr3	0.000221663
24h_42_I_fr3	7.22622e-05					24h_42_II_fr3	0.000248387					24h_42_III_fr3	0.000193041
24h_WT_I_fr4	0.000480874					24h_WT_II_fr4	0.000227391					24h_WT_III_fr4	0.00072861
24h_41_I_fr4	8.47758e-05					24h_41_II_fr4	0.000550017					24h_41_III_fr4	0.00106969
24h_42_I_fr4	0.000806096					24h_42_II_fr4	0.000334155					24h_42_III_fr4	0.000131685
24h_WT_I_fr5	0.00695501					24h_WT_II_fr5	0.0111362					24h_WT_III_fr5	0.0148243
24h_41_I_fr5	0.00480536					24h_41_II_fr5	0.00746488					24h_41_III_fr5	0.00599098
24h_42_I_fr5	0.0037013					24h_42_II_fr5	0.00792429					24h_42_III_fr5	0.00581784
24h_WT_I_fr6	0.00218232					24h_WT_II_fr6	0.00418296					24h_WT_III_fr6b	0.00138811
24h_41_I_fr6	0.00047933					24h_41_II_fr6b	0.00174348					24h_41_III_fr6b	0.000760024
24h_42_I_fr6	0.00322257					24h_42_II_fr6	0.00157194					24h_42_III_fr6b	0.00100566
24h_WT_I_fr7	0.000153633					24h_WT_II_fr7	0.00220991					24h_WT_III_fr7	0.00110666
24h_41_I_fr7	0.00205458					24h_41_II_fr7	0.00101313					24h_41_III_fr7	0.00134152
24h_42_I_fr7	0.00114066					24h_42_II_fr7	0.000372549					24h_42_III_fr7	0.000897945
24h_WT_I_fr10	0.000142247					24h_WT_II_fr10	0.000224284					24h_WT_III_fr10	3.73177e-05
24h_41_I_fr10	0.000118934					24h_41_II_fr10	0.000274754					24h_41_III_fr10	0.000452111
24h_42_I_fr10	0.000143799					24h_42_II_fr10	0.000116967					24h_42_III_fr10b	0.00015724
24h_WT_I_fr11	0.000145546					24h_WT_II_fr11	0.000119519					24h_WT_III_fr11	0.000155095
24h_41_I_fr11	0.000237604					24h_41_II_fr11	0.000139368					24h_41_III_fr11b	0.000351899
24h_42_I_fr11	0.000105427					24h_42_II_fr11	0.000173556					24h_42_III_fr11	0.00014906
24h_WT_I_fr12	0.000138291					24h_WT_II_fr12	0.000383336					24h_WT_III_fr12	7.65849e-05
24h_41_I_fr12	0.000114442					24h_41_II_fr12	0.000156085					24h_41_III_fr12	0.000175706
24h_42_I_fr12	0.000289017					24h_42_II_fr12	0.000129055					24h_42_III_fr12	0.000195235
LLEFYER - 485.2556++						LLEFYER - 485.2556++						LLEFYER - 485.2556++
Replicate	Peak Area Ratio To Heavy		Sum fractions 2-7			Replicate	Peak Area Ratio To Heavy		Sum fractions 2-7			Replicate	Peak Area Ratio To Heavy		Sum fractions 2-7				Mean for three replicates			SD
24h_WT_I_fr2b	0.00033344		WT	0.011511		24h_WT_II_fr2	0.0002423		WT	0.0190049		24h_WT_III_fr2	0.000699141		WT	0.0155099			WT	0.0153419		WT	0.00374975
24h_41_I_fr2b	0.000547276		f4-1	0.0132403		24h_41_II_fr2	0.00042876		f4-1	0.0133964		24h_41_III_fr2	0.000377985		f4-1	0.0100008			f4-1	0.0122125		f4-1	0.00191693
24h_42_I_fr2b	0.000235767		f4-2	0.0116322		24h_42_II_fr2	0.000519401		f4-2	0.00753813		24h_42_III_fr2	0.000501906		f4-2	0.00982222			f4-2	0.00966417		f4-2	0.00205159
24h_WT_I_fr3	0.000514234					24h_WT_II_fr3	0.0012959					24h_WT_III_fr3	0.00112816
24h_41_I_fr3	0.00150179					24h_41_II_fr3	0.000532999					24h_41_III_fr3	0.000535314
24h_42_I_fr3	0.00107494					24h_42_II_fr3	7.66022e-05					24h_42_III_fr3	0.000968233
24h_WT_I_fr4	0.000562147					24h_WT_II_fr4	0.000805633					24h_WT_III_fr4	0.000766638
24h_41_I_fr4	0.000339053					24h_41_II_fr4	0.000862855					24h_41_III_fr4	0.000442369
24h_42_I_fr4	0.00083878					24h_42_II_fr4	0.000464284					24h_42_III_fr4	0.00110785
24h_WT_I_fr5	0.00837559					24h_WT_II_fr5	0.0127563					24h_WT_III_fr5	0.0107059
24h_41_I_fr5	0.00719825					24h_41_II_fr5	0.00844152					24h_41_III_fr5	0.00652105
24h_42_I_fr5	0.00814869					24h_42_II_fr5	0.0058751					24h_42_III_fr5	0.00556669
24h_WT_I_fr6	0.00130373					24h_WT_II_fr6	0.00267485					24h_WT_III_fr6b	0.00109698
24h_41_I_fr6	0.00206966					24h_41_II_fr6b	0.00194673					24h_41_III_fr6b	0.00166845
24h_42_I_fr6	0.000832908					24h_42_II_fr6	0.000331094					24h_42_III_fr6b	0.0012024
24h_WT_I_fr7	0.000421861					24h_WT_II_fr7	0.00122993					24h_WT_III_fr7	0.00111309
24h_41_I_fr7	0.00158422					24h_41_II_fr7	0.0011835					24h_41_III_fr7	0.000455678
24h_42_I_fr7	0.000501077					24h_42_II_fr7	0.000271654					24h_42_III_fr7	0.000475139
24h_WT_I_fr10	0.000119709					24h_WT_II_fr10	0.000490989					24h_WT_III_fr10	0.000113653
24h_41_I_fr10	0.000150245					24h_41_II_fr10	0.000328346					24h_41_III_fr10	0.000276582
24h_42_I_fr10	9.30233e-05					24h_42_II_fr10	9.87393e-05					24h_42_III_fr10b	5.09174e-05
24h_WT_I_fr11	0.000239834					24h_WT_II_fr11	0.000242903					24h_WT_III_fr11	6.36607e-05
24h_41_I_fr11	7.15775e-05					24h_41_II_fr11	6.74181e-05					24h_41_III_fr11b	7.10271e-05
24h_42_I_fr11	0.000107116					24h_42_II_fr11	0.000222377					24h_42_III_fr11	0.00016016
24h_WT_I_fr12	6.13189e-05					24h_WT_II_fr12	0.000154333					24h_WT_III_fr12	0.000240607
24h_41_I_fr12	0.000111175					24h_41_II_fr12	0.000276596					24h_41_III_fr12	6.02837e-05
24h_42_I_fr12	8.91446e-05					24h_42_II_fr12	0.000127591					24h_42_III_fr12	6.53473e-05

## Sheet: NAD75
24h replicate I						24h replicate II						24h replicate III
FASEVAGVQDLGILGR - 816.4412++						FASEVAGVQDLGILGR - 816.4412++						FASEVAGVQDLGILGR - 816.4412++
Replicate	Peak Area Ratio To Heavy		Sum fractions 2-4			Replicate	Peak Area Ratio To Heavy		Sum fractions 2-4			Replicate	Peak Area Ratio To Heavy		Sum fractions 2-4				Mean for three replicates			SD
24h_WT_I_fr2b	0.000427342		WT	0.0431847		24h_WT_II_fr2	0.00120744		WT	0.0493099		24h_WT_III_fr2	0.00257674		WT	0.0827715			WT	0.058422		WT	0.0213085
24h_41_I_fr2b	0.00222793		f4-1	0.0219547		24h_41_II_fr2	0.00240299		f4-1	0.0366251		24h_41_III_fr2	0.00185554		f4-1	0.0295953			f4-1	0.0293917		f4-1	0.0073373
24h_42_I_fr2b	0.00168602		f4-2	0.0266565		24h_42_II_fr2	0.000600275		f4-2	0.0389423		24h_42_III_fr2	0.00031607		f4-2	0.0275218			f4-2	0.0310402		f4-2	0.00685713
24h_WT_I_fr3	0.0301152					24h_WT_II_fr3	0.0425866					24h_WT_III_fr3	0.0699878
24h_41_I_fr3	0.0159759					24h_41_II_fr3	0.0318424					24h_41_III_fr3	0.0256601
24h_42_I_fr3	0.0205518					24h_42_II_fr3	0.0267923					24h_42_III_fr3	0.0245539
24h_WT_I_fr4	0.0126422					24h_WT_II_fr4	0.00551582					24h_WT_III_fr4	0.010207
24h_41_I_fr4	0.0037509					24h_41_II_fr4	0.00237963					24h_41_III_fr4	0.00207963
24h_42_I_fr4	0.0044186					24h_42_II_fr4	0.0115497					24h_42_III_fr4	0.00265177
24h_WT_I_fr5	0.00228979					24h_WT_II_fr5	0.00656976					24h_WT_III_fr5	0.00430014
24h_41_I_fr5	0.00128088					24h_41_II_fr5	0.00231892					24h_41_III_fr5	0.000693438
24h_42_I_fr5	0.000701226					24h_42_II_fr5	0.000454264					24h_42_III_fr5	0.000188999
24h_WT_I_fr6	0.000429481					24h_WT_II_fr6	0.00163841					24h_WT_III_fr6b	0.00101062
24h_41_I_fr6	0.00128804					24h_41_II_fr6b	0.00130928					24h_41_III_fr6b	0.000144185
24h_42_I_fr6	0.00169513					24h_42_II_fr6	0.000593334					24h_42_III_fr6b	0.000695945
24h_WT_I_fr7	0.00042993					24h_WT_II_fr7	0.000198802					24h_WT_III_fr7	0.000814127
24h_41_I_fr7	0.000165376					24h_41_II_fr7	0.00172652					24h_41_III_fr7	0.00012772
24h_42_I_fr7	0.00233316					24h_42_II_fr7	0.000671407					24h_42_III_fr7	0.000118005
24h_WT_I_fr10	0.000340935					24h_WT_II_fr10	0.000406618					24h_WT_III_fr10	0.000945773
24h_41_I_fr10	0.000226716					24h_41_II_fr10	0.0010053					24h_41_III_fr10	0.000201802
24h_42_I_fr10	0.000524577					24h_42_II_fr10	0.000332147					24h_42_III_fr10b	0.000246627
24h_WT_I_fr11	0.000277153					24h_WT_II_fr11	0.000202543					24h_WT_III_fr11	0.000351105
24h_41_I_fr11	0.000271832					24h_41_II_fr11	0.000722599					24h_41_III_fr11b	8.10903e-05
24h_42_I_fr11	0.000248123					24h_42_II_fr11	0.000102932					24h_42_III_fr11	0.000144901
24h_WT_I_fr12	0.000130733					24h_WT_II_fr12	0.000376743					24h_WT_III_fr12	8.48035e-05
24h_41_I_fr12	0.000221507					24h_41_II_fr12	0.00020393					24h_41_III_fr12	5.24709e-05
24h_42_I_fr12	0.00018298					24h_42_II_fr12	0.000123571					24h_42_III_fr12	0.000320877
NPAIIVGAGLFNR - 671.3855++						NPAIIVGAGLFNR - 671.3855++						NPAIIVGAGLFNR - 671.3855++
Replicate	Peak Area Ratio To Heavy		Sum fractions 2-4			Replicate	Peak Area Ratio To Heavy		Sum fractions 2-4			Replicate	Peak Area Ratio To Heavy		Sum fractions 2-4				Mean for three replicates			SD
24h_WT_I_fr2b	0.00185508		WT	0.0718059		24h_WT_II_fr2	0.00205755		WT	0.0845225		24h_WT_III_fr2	0.00136724		WT	0.0794703			WT	0.0785996		WT	0.00640285
24h_41_I_fr2b	0.00462209		f4-1	0.0284281		24h_41_II_fr2	0.00381899		f4-1	0.0547239		24h_41_III_fr2	0.00369675		f4-1	0.0585319			f4-1	0.0472279		f4-1	0.0163921
24h_42_I_fr2b	0.00191014		f4-2	0.02193		24h_42_II_fr2	0.0011021		f4-2	0.0486947		24h_42_III_fr2	0.00459238		f4-2	0.0813812			f4-2	0.0506686		f4-2	0.0297747
24h_WT_I_fr3	0.0608474					24h_WT_II_fr3	0.0656287					24h_WT_III_fr3	0.0638778
24h_41_I_fr3	0.0206827					24h_41_II_fr3	0.0481396					24h_41_III_fr3	0.0497408
24h_42_I_fr3	0.018033					24h_42_II_fr3	0.0391542					24h_42_III_fr3	0.0730243
24h_WT_I_fr4	0.00910343					24h_WT_II_fr4	0.0168362					24h_WT_III_fr4	0.0142253
24h_41_I_fr4	0.00312333					24h_41_II_fr4	0.00276532					24h_41_III_fr4	0.00509431
24h_42_I_fr4	0.00198688					24h_42_II_fr4	0.00843838					24h_42_III_fr4	0.00376462
24h_WT_I_fr5	0.00171264					24h_WT_II_fr5	0.00583534					24h_WT_III_fr5	0.00204593
24h_41_I_fr5	0.000986359					24h_41_II_fr5	0.00362612					24h_41_III_fr5	0.000447716
24h_42_I_fr5	0.000729832					24h_42_II_fr5	0.00384448					24h_42_III_fr5	0.00024539
24h_WT_I_fr6	0.000813288					24h_WT_II_fr6	0.00320009					24h_WT_III_fr6b	0.00347854
24h_41_I_fr6	0.000334647					24h_41_II_fr6b	0.00200462					24h_41_III_fr6b	0.0028256
24h_42_I_fr6	0.000390324					24h_42_II_fr6	0.00120348					24h_42_III_fr6b	0.00135657
24h_WT_I_fr7	0.000253329					24h_WT_II_fr7	0.00140759					24h_WT_III_fr7	0.00392331
24h_41_I_fr7	0.00105323					24h_41_II_fr7	0.000305571					24h_41_III_fr7	0.00114307
24h_42_I_fr7	0.000779301					24h_42_II_fr7	0.00045366					24h_42_III_fr7	0.000956236
24h_WT_I_fr10	0.000812263					24h_WT_II_fr10	0.00109517					24h_WT_III_fr10	0.00146485
24h_41_I_fr10	0.000858514					24h_41_II_fr10	0.0024116					24h_41_III_fr10	0.00168307
24h_42_I_fr10	0.000110641					24h_42_II_fr10	0.000728694					24h_42_III_fr10b	0.00127679
24h_WT_I_fr11	0.000499365					24h_WT_II_fr11	9.51081e-05					24h_WT_III_fr11	0.000399471
24h_41_I_fr11	0.000553049					24h_41_II_fr11	0.00215852					24h_41_III_fr11b	0.00164807
24h_42_I_fr11	0.000625378					24h_42_II_fr11	0.000357743					24h_42_III_fr11	0.000538093
24h_WT_I_fr12	0.000190626					24h_WT_II_fr12	0.000386691					24h_WT_III_fr12	0.000490777
24h_41_I_fr12	0.00137995					24h_41_II_fr12	0.000759582					24h_41_III_fr12	0.000132942
24h_42_I_fr12	0.000422299					24h_42_II_fr12	0.000164386					24h_42_III_fr12	0.000184559

## Sheet: CA2
24h replicate I						24h replicate II						24h replicate III
NYINLAQIHASENSK - 567.9567+++						NYINLAQIHASENSK - 567.9567+++						NYINLAQIHASENSK - 567.9567+++
Replicate	Peak Area Ratio To Heavy		Sum fractions 5-7			Replicate	Peak Area Ratio To Heavy		Sum fractions 5-7			Replicate	Peak Area Ratio To Heavy		Sum fractions 5-7				Mean for three replicates			SD
24h_WT_I_fr2b	0.000269027		WT	0.0553757		24h_WT_II_fr2	0.00027671		WT	0.0773567		24h_WT_III_fr2	0.00124518		WT	0.0811045			WT	0.0712789		WT	0.0138995
24h_41_I_fr2b	0.00146852		f4-1	0.0229834		24h_41_II_fr2	0.0001322		f4-1	0.0548513		24h_41_III_fr2	0.000916822		f4-1	0.0423578			f4-1	0.0400641		f4-1	0.0160573
24h_42_I_fr2b	0.00180087		f4-2	0.0384486		24h_42_II_fr2	0.000148588		f4-2	0.0533494		24h_42_III_fr2	0.00046924		f4-2	0.041044			f4-2	0.0442807		f4-2	0.00796028
24h_WT_I_fr3	0.000116636					24h_WT_II_fr3	0.00659815					24h_WT_III_fr3	0.00629197
24h_41_I_fr3	0.000634533					24h_41_II_fr3	0.00151019					24h_41_III_fr3	0.00155549
24h_42_I_fr3	0.000422426					24h_42_II_fr3	0.000238951					24h_42_III_fr3	0.000269693
24h_WT_I_fr4	0.00269179					24h_WT_II_fr4	0.00081296					24h_WT_III_fr4	0.00221742
24h_41_I_fr4	0.000289129					24h_41_II_fr4	0.00173238					24h_41_III_fr4	0.000530349
24h_42_I_fr4	0.00195374					24h_42_II_fr4	0.00104574					24h_42_III_fr4	0.00031328
24h_WT_I_fr5	0.00020483					24h_WT_II_fr5	0.00335519					24h_WT_III_fr5	0.00237583
24h_41_I_fr5	0.000213724					24h_41_II_fr5	0.00105074					24h_41_III_fr5	0.000826977
24h_42_I_fr5	0.000783927					24h_42_II_fr5	0.000883126					24h_42_III_fr5	0.00264192
24h_WT_I_fr6	0.046264					24h_WT_II_fr6	0.0572877					24h_WT_III_fr6b	0.0648459
24h_41_I_fr6	0.0170021					24h_41_II_fr6b	0.0477835					24h_41_III_fr6b	0.03389
24h_42_I_fr6	0.0321491					24h_42_II_fr6	0.0483115					24h_42_III_fr6b	0.037155
24h_WT_I_fr7	0.00890685					24h_WT_II_fr7	0.0167138					24h_WT_III_fr7	0.0138827
24h_41_I_fr7	0.00576762					24h_41_II_fr7	0.00601702					24h_41_III_fr7	0.00764081
24h_42_I_fr7	0.00551548					24h_42_II_fr7	0.00415483					24h_42_III_fr7	0.00124712
24h_WT_I_fr10	0.000566045					24h_WT_II_fr10	0.000337306					24h_WT_III_fr10	0.00125998
24h_41_I_fr10	0.00100574					24h_41_II_fr10	0.000569254					24h_41_III_fr10	0.000294644
24h_42_I_fr10	0.000111342					24h_42_II_fr10	0.000389017					24h_42_III_fr10b	8.77974e-05
24h_WT_I_fr11	0.000247969					24h_WT_II_fr11	0.000813299					24h_WT_III_fr11	0.00125025
24h_41_I_fr11	7.53275e-05					24h_41_II_fr11	0.000764423					24h_41_III_fr11b	0.000914762
24h_42_I_fr11	0.000331181					24h_42_II_fr11	0.00133639					24h_42_III_fr11	0.000410844
24h_WT_I_fr12	0.000274197					24h_WT_II_fr12	0.000293661					24h_WT_III_fr12	0.000670183
24h_41_I_fr12	0.000148096					24h_41_II_fr12	0.000503222					24h_41_III_fr12	0.000674987
24h_42_I_fr12	0.000168184					24h_42_II_fr12	0.000265634					24h_42_III_fr12	0.000345604
SFEQIEVER - 568.7828++						SFEQIEVER - 568.7828++						SFEQIEVER - 568.7828++
Replicate	Peak Area Ratio To Heavy		Sum fractions 5-7			Replicate	Peak Area Ratio To Heavy		Sum fractions 5-7			Replicate	Peak Area Ratio To Heavy		Sum fractions 5-7				Mean for three replicates			SD
24h_WT_I_fr2b	9.75395e-05		WT	0.0283239		24h_WT_II_fr2	4.93424e-05		WT	0.0224777		24h_WT_III_fr2	0.000212796		WT	0.0347596			WT	0.0285204		WT	0.00614328
24h_41_I_fr2b	0.000108782		f4-1	0.010888		24h_41_II_fr2	4.76477e-05		f4-1	0.0166188		24h_41_III_fr2	0.000143245		f4-1	0.0203706			f4-1	0.0159591		f4-1	0.00477559
24h_42_I_fr2b	5.29656e-05		f4-2	0.0210993		24h_42_II_fr2	0.000139983		f4-2	0.0257684		24h_42_III_fr2	6.90626e-05		f4-2	0.0189674			f4-2	0.0219451		f4-2	0.00347845
24h_WT_I_fr3	0.000319849					24h_WT_II_fr3	0.000312589					24h_WT_III_fr3	0.000202153
24h_41_I_fr3	7.39088e-05					24h_41_II_fr3	5.64502e-05					24h_41_III_fr3	0.000171606
24h_42_I_fr3	0.000100914					24h_42_II_fr3	0.000170992					24h_42_III_fr3	0.000297187
24h_WT_I_fr4	0.000739948					24h_WT_II_fr4	0.0001795					24h_WT_III_fr4	3.43119e-05
24h_41_I_fr4	8.20551e-05					24h_41_II_fr4	0.000105611					24h_41_III_fr4	5.36585e-05
24h_42_I_fr4	0.000166092					24h_42_II_fr4	0.000211415					24h_42_III_fr4	0.000164497
24h_WT_I_fr5	0.000703767					24h_WT_II_fr5	0.000264692					24h_WT_III_fr5	0.000522471
24h_41_I_fr5	9.36476e-05					24h_41_II_fr5	0.000488387					24h_41_III_fr5	0.000269569
24h_42_I_fr5	0.000560569					24h_42_II_fr5	0.000349926					24h_42_III_fr5	0.000220033
24h_WT_I_fr6	0.0243943					24h_WT_II_fr6	0.0134653					24h_WT_III_fr6b	0.0283889
24h_41_I_fr6	0.00771978					24h_41_II_fr6b	0.0135587					24h_41_III_fr6b	0.0198169
24h_42_I_fr6	0.0198798					24h_42_II_fr6	0.0245781					24h_42_III_fr6b	0.0177721
24h_WT_I_fr7	0.00322587					24h_WT_II_fr7	0.00874777					24h_WT_III_fr7	0.00584818
24h_41_I_fr7	0.00307455					24h_41_II_fr7	0.00257178					24h_41_III_fr7	0.000284058
24h_42_I_fr7	0.000658963					24h_42_II_fr7	0.000840383					24h_42_III_fr7	0.00097527
24h_WT_I_fr10	8.61672e-05					24h_WT_II_fr10	0.000156209					24h_WT_III_fr10	8.31779e-05
24h_41_I_fr10	4.92097e-05					24h_41_II_fr10	5.37874e-05					24h_41_III_fr10	5.02308e-05
24h_42_I_fr10	0.000250904					24h_42_II_fr10	0.000318384					24h_42_III_fr10b	0.000842336
24h_WT_I_fr11	0.000272831					24h_WT_II_fr11	0.000127454					24h_WT_III_fr11	0.00106204
24h_41_I_fr11	0.000359854					24h_41_II_fr11	0.000866899					24h_41_III_fr11b	2.35437e-05
24h_42_I_fr11	6.12342e-05					24h_42_II_fr11	0.000333721					24h_42_III_fr11	0.000104084
24h_WT_I_fr12	0.000127562					24h_WT_II_fr12	7.96063e-05					24h_WT_III_fr12	0.000141442
24h_41_I_fr12	4.49249e-05					24h_41_II_fr12	8.77285e-05					24h_41_III_fr12	0.000158384
24h_42_I_fr12	0.000294257					24h_42_II_fr12	3.43037e-05					24h_42_III_fr12	6.40417e-05
AIYTVGNWIR - 596.8273++						AIYTVGNWIR - 596.8273++						AIYTVGNWIR - 596.8273++
Replicate	Peak Area Ratio To Heavy		Sum fractions 5-7			Replicate	Peak Area Ratio To Heavy		Sum fractions 5-7			Replicate	Peak Area Ratio To Heavy		Sum fractions 5-7				Mean for three replicates			SD
24h_WT_I_fr2b	0.000515134		WT	0.0421018		24h_WT_II_fr2	0.00119174		WT	0.0764202		24h_WT_III_fr2	0.000186834		WT	0.104445			WT	0.0743222		WT	0.0312244
24h_41_I_fr2b	0.000498901		f4-1	0.030998		24h_41_II_fr2	0.000107694		f4-1	0.0577192		24h_41_III_fr2	7.92749e-05		f4-1	0.0444481			f4-1	0.0443884		f4-1	0.0133607
24h_42_I_fr2b	0.000317786		f4-2	0.0364379		24h_42_II_fr2	0.000209442		f4-2	0.0521427		24h_42_III_fr2	0.00110999		f4-2	0.0550202			f4-2	0.047867		f4-2	0.0100018
24h_WT_I_fr3	0.000745137					24h_WT_II_fr3	0.000216904					24h_WT_III_fr3	0.000740741
24h_41_I_fr3	0.000343099					24h_41_II_fr3	0.000215105					24h_41_III_fr3	0.00030979
24h_42_I_fr3	0.000355161					24h_42_II_fr3	0.000658302					24h_42_III_fr3	0.000482208
24h_WT_I_fr4	0.00019957					24h_WT_II_fr4	8.39627e-05					24h_WT_III_fr4	0.000148713
24h_41_I_fr4	0.000510809					24h_41_II_fr4	0.000601122					24h_41_III_fr4	0.000136998
24h_42_I_fr4	0.000415719					24h_42_II_fr4	0.000672999					24h_42_III_fr4	0.000343514
24h_WT_I_fr5	0.000505615					24h_WT_II_fr5	0.000322765					24h_WT_III_fr5	0.000462334
24h_41_I_fr5	0.000198347					24h_41_II_fr5	0.00105923					24h_41_III_fr5	0.000426319
24h_42_I_fr5	0.00120997					24h_42_II_fr5	0.000523682					24h_42_III_fr5	0.000486893
24h_WT_I_fr6	0.0394398					24h_WT_II_fr6	0.0642798					24h_WT_III_fr6b	0.090296
24h_41_I_fr6	0.0230107					24h_41_II_fr6b	0.0519063					24h_41_III_fr6b	0.0416545
24h_42_I_fr6	0.0298485					24h_42_II_fr6	0.0476508					24h_42_III_fr6b	0.0519898
24h_WT_I_fr7	0.00215637					24h_WT_II_fr7	0.0118176					24h_WT_III_fr7	0.0136864
24h_41_I_fr7	0.00778894					24h_41_II_fr7	0.0047537					24h_41_III_fr7	0.00236724
24h_42_I_fr7	0.00537952					24h_42_II_fr7	0.00396821					24h_42_III_fr7	0.00254351
24h_WT_I_fr10	0.000886444					24h_WT_II_fr10	0.00185649					24h_WT_III_fr10	0.00073015
24h_41_I_fr10	0.000308023					24h_41_II_fr10	0.00103668					24h_41_III_fr10	0.000224143
24h_42_I_fr10	0.00188137					24h_42_II_fr10	0.00274423					24h_42_III_fr10b	0.00118512
24h_WT_I_fr11	0.000715032					24h_WT_II_fr11	0.000100056					24h_WT_III_fr11	0.000644868
24h_41_I_fr11	0.000544957					24h_41_II_fr11	0.000680359					24h_41_III_fr11b	0.000355235
24h_42_I_fr11	0.000532759					24h_42_II_fr11	0.000326298					24h_42_III_fr11	0.000787185
24h_WT_I_fr12	0.00146903					24h_WT_II_fr12	0.00123424					24h_WT_III_fr12	0.000776338
24h_41_I_fr12	0.000886184					24h_41_II_fr12	0.00118965					24h_41_III_fr12	0.000217305
24h_42_I_fr12	0.000508775					24h_42_II_fr12	0.000584645					24h_42_III_fr12	0.000941323

## Sheet: SDH1-1
24h replicate I						24h replicate II						24h replicate III
AFGGQSLDFGK - 563.7800++						AFGGQSLDFGK - 563.7800++						AFGGQSLDFGK - 563.7800++
Replicate	Peak Area Ratio To Heavy		Sum fractions 2-4			Replicate	Peak Area Ratio To Heavy		Sum fractions 2-4			Replicate	Peak Area Ratio To Heavy		Sum fractions 2-4				Mean for three replicates			SD
24h_WT_I_fr2b	0.000515206		WT	0.0312895		24h_WT_II_fr2	0.000768247		WT	0.0381812		24h_WT_III_fr2	0.00183407		WT	0.0529266			WT	0.0407991		WT	0.0110536
24h_41_I_fr2b	0.000840364		f4-1	0.0173908		24h_41_II_fr2	0.000965781		f4-1	0.0230719		24h_41_III_fr2	0.000226975		f4-1	0.0291573			f4-1	0.0232067		f4-1	0.00588445
24h_42_I_fr2b	0.00117932		f4-2	0.0351025		24h_42_II_fr2	0.000894758		f4-2	0.0329009		24h_42_III_fr2	0.00184217		f4-2	0.0338086			f4-2	0.0339373		f4-2	0.0011064
24h_WT_I_fr3	0.0261584					24h_WT_II_fr3	0.0311022					24h_WT_III_fr3	0.0452946
24h_41_I_fr3	0.0144081					24h_41_II_fr3	0.0196348					24h_41_III_fr3	0.0226326
24h_42_I_fr3	0.0308423					24h_42_II_fr3	0.0293176					24h_42_III_fr3	0.0293824
24h_WT_I_fr4	0.00461591					24h_WT_II_fr4	0.00631076					24h_WT_III_fr4	0.005798
24h_41_I_fr4	0.00214225					24h_41_II_fr4	0.00247134					24h_41_III_fr4	0.00629772
24h_42_I_fr4	0.00308086					24h_42_II_fr4	0.00268855					24h_42_III_fr4	0.00258404
24h_WT_I_fr5	0.00151626					24h_WT_II_fr5	0.00169036					24h_WT_III_fr5	0.00138269
24h_41_I_fr5	0.000334907					24h_41_II_fr5	0.00108757					24h_41_III_fr5	0.00289363
24h_42_I_fr5	0.000569792					24h_42_II_fr5	0.000895008					24h_42_III_fr5	0.00154003
24h_WT_I_fr6	0.0017121					24h_WT_II_fr6	0.00281111					24h_WT_III_fr6b	0.00114843
24h_41_I_fr6	0.00456651					24h_41_II_fr6b	0.00159077					24h_41_III_fr6b	0.000243537
24h_42_I_fr6	0.00370479					24h_42_II_fr6	0.00145755					24h_42_III_fr6b	0.000799819
24h_WT_I_fr7	0.000999945					24h_WT_II_fr7	0.00257621					24h_WT_III_fr7	0.00161587
24h_41_I_fr7	0.00133626					24h_41_II_fr7	0.000764739					24h_41_III_fr7	0.00151184
24h_42_I_fr7	0.000360319					24h_42_II_fr7	0.000751758					24h_42_III_fr7	0.000252476
24h_WT_I_fr10	0.00046546					24h_WT_II_fr10	0.00208819					24h_WT_III_fr10	0.00139362
24h_41_I_fr10	0.000380875					24h_41_II_fr10	0.000467734					24h_41_III_fr10	0.000326329
24h_42_I_fr10	0.000225936					24h_42_II_fr10	0.000342299					24h_42_III_fr10b	3.5087e-05
24h_WT_I_fr11	0.000376183					24h_WT_II_fr11	0.000266715					24h_WT_III_fr11	0.000109306
24h_41_I_fr11	0.000607518					24h_41_II_fr11	0.000219466					24h_41_III_fr11b	0.000392413
24h_42_I_fr11	0.000158677					24h_42_II_fr11	0.000145549					24h_42_III_fr11	7.49274e-05
24h_WT_I_fr12	0.000438063					24h_WT_II_fr12	0.000439272					24h_WT_III_fr12	0.000301006
24h_41_I_fr12	0.000858323					24h_41_II_fr12	0.000205979					24h_41_III_fr12	0.000125674
24h_42_I_fr12	0.000107615					24h_42_II_fr12	0.000161136					24h_42_III_fr12	6.61443e-05
SSQTILATGGYGR - 655.8386++						SSQTILATGGYGR - 655.8386++						SSQTILATGGYGR - 655.8386++
Replicate	Peak Area Ratio To Heavy		Sum fractions 2-4			Replicate	Peak Area Ratio To Heavy		Sum fractions 2-4			Replicate	Peak Area Ratio To Heavy		Sum fractions 2-4				Mean for three replicates			SD
24h_WT_I_fr2b	0.000480377		WT	0.0793318		24h_WT_II_fr2	0.000319639		WT	0.105141		24h_WT_III_fr2	0.00213671		WT	0.104731			WT	0.0964012		WT	0.014784
24h_41_I_fr2b	0.00140376		f4-1	0.0480163		24h_41_II_fr2	0.000854568		f4-1	0.10276		24h_41_III_fr2	0.00112723		f4-1	0.0853774			f4-1	0.0787178		f4-1	0.0279727
24h_42_I_fr2b	0.0028157		f4-2	0.0872509		24h_42_II_fr2	0.00201896		f4-2	0.0819358		24h_42_III_fr2	0.000414178		f4-2	0.0885183			f4-2	0.0859017		f4-2	0.00349249
24h_WT_I_fr3	0.0703541					24h_WT_II_fr3	0.0829864					24h_WT_III_fr3	0.0901611
24h_41_I_fr3	0.0372712					24h_41_II_fr3	0.0915575					24h_41_III_fr3	0.0681465
24h_42_I_fr3	0.0715081					24h_42_II_fr3	0.0708861					24h_42_III_fr3	0.0788586
24h_WT_I_fr4	0.00849732					24h_WT_II_fr4	0.0218352					24h_WT_III_fr4	0.0124329
24h_41_I_fr4	0.00934138					24h_41_II_fr4	0.0103477					24h_41_III_fr4	0.0161037
24h_42_I_fr4	0.0129271					24h_42_II_fr4	0.00903078					24h_42_III_fr4	0.00924547
24h_WT_I_fr5	0.00394378					24h_WT_II_fr5	0.00443384					24h_WT_III_fr5	0.00978576
24h_41_I_fr5	0.00206115					24h_41_II_fr5	0.00293487					24h_41_III_fr5	0.00752944
24h_42_I_fr5	0.00381313					24h_42_II_fr5	0.00563952					24h_42_III_fr5	0.00250163
24h_WT_I_fr6	0.00992721					24h_WT_II_fr6	0.00505866					24h_WT_III_fr6b	0.00242508
24h_41_I_fr6	0.00689384					24h_41_II_fr6b	0.00583367					24h_41_III_fr6b	0.00180523
24h_42_I_fr6	0.0223004					24h_42_II_fr6	0.000860082					24h_42_III_fr6b	0.00126629
24h_WT_I_fr7	0.00212928					24h_WT_II_fr7	0.000701523					24h_WT_III_fr7	0.00124739
24h_41_I_fr7	0.00212165					24h_41_II_fr7	0.00390568					24h_41_III_fr7	0.00283941
24h_42_I_fr7	0.00148121					24h_42_II_fr7	0.00251656					24h_42_III_fr7	0.00198822
24h_WT_I_fr10	0.00341156					24h_WT_II_fr10	0.0028394					24h_WT_III_fr10	0.00235773
24h_41_I_fr10	0.00136695					24h_41_II_fr10	0.00348637					24h_41_III_fr10	0.00283745
24h_42_I_fr10	0.00165592					24h_42_II_fr10	0.00245911					24h_42_III_fr10b	0.00189913
24h_WT_I_fr11	0.000566808					24h_WT_II_fr11	0.000483852					24h_WT_III_fr11	0.00109919
24h_41_I_fr11	0.00152021					24h_41_II_fr11	0.000117747					24h_41_III_fr11b	0.000538897
24h_42_I_fr11	0.00102436					24h_42_II_fr11	0.000737554					24h_42_III_fr11	0.000391179
24h_WT_I_fr12	0.00025659					24h_WT_II_fr12	0.00043371					24h_WT_III_fr12	0.000346389
24h_41_I_fr12	0.000835617					24h_41_II_fr12	0.000832776					24h_41_III_fr12	0.000255649
24h_42_I_fr12	0.0018951					24h_42_II_fr12	0.000170082					24h_42_III_fr12	0.000143998
NSNGSLPTSTIR - 623.8229++						NSNGSLPTSTIR - 623.8229++						NSNGSLPTSTIR - 623.8229++
Replicate	Peak Area Ratio To Heavy		Sum fractions 2-4			Replicate	Peak Area Ratio To Heavy		Sum fractions 2-4			Replicate	Peak Area Ratio To Heavy		Sum fractions 2-4				Mean for three replicates			SD
24h_WT_I_fr2b	0.000355966		WT	0.0384373		24h_WT_II_fr2	0.000988116		WT	0.0450807		24h_WT_III_fr2	0.000687137		WT	0.0503663			WT	0.0446281		WT	0.00597738
24h_41_I_fr2b	0.000522295		f4-1	0.018123		24h_41_II_fr2	0.000589225		f4-1	0.0374095		24h_41_III_fr2	0.00118068		f4-1	0.0361181			f4-1	0.0305502		f4-1	0.0107816
24h_42_I_fr2b	0.000198429		f4-2	0.0320671		24h_42_II_fr2	0.00136365		f4-2	0.0373302		24h_42_III_fr2	0.000571901		f4-2	0.0376385			f4-2	0.0356786		f4-2	0.00313143
24h_WT_I_fr3	0.0305189					24h_WT_II_fr3	0.0391262					24h_WT_III_fr3	0.043044
24h_41_I_fr3	0.0143874					24h_41_II_fr3	0.0329106					24h_41_III_fr3	0.0299337
24h_42_I_fr3	0.0295655					24h_42_II_fr3	0.0321443					24h_42_III_fr3	0.034022
24h_WT_I_fr4	0.00756244					24h_WT_II_fr4	0.00496637					24h_WT_III_fr4	0.00663519
24h_41_I_fr4	0.00321331					24h_41_II_fr4	0.0039097					24h_41_III_fr4	0.00500366
24h_42_I_fr4	0.00230322					24h_42_II_fr4	0.00382226					24h_42_III_fr4	0.0030446
24h_WT_I_fr5	0.000899971					24h_WT_II_fr5	0.00120052					24h_WT_III_fr5	0.00105523
24h_41_I_fr5	0.000376501					24h_41_II_fr5	0.00184498					24h_41_III_fr5	0.00152727
24h_42_I_fr5	0.000482557					24h_42_II_fr5	0.000309728					24h_42_III_fr5	0.000750554
24h_WT_I_fr6	0.00106892					24h_WT_II_fr6	0.000926972					24h_WT_III_fr6b	0.00125145
24h_41_I_fr6	0.000365019					24h_41_II_fr6b	0.0011734					24h_41_III_fr6b	0.00115201
24h_42_I_fr6	0.00109679					24h_42_II_fr6	0.00120018					24h_42_III_fr6b	0.000911347
24h_WT_I_fr7	0.00124457					24h_WT_II_fr7	0.00236982					24h_WT_III_fr7	0.00181203
24h_41_I_fr7	0.00158034					24h_41_II_fr7	0.00307958					24h_41_III_fr7	0.00243755
24h_42_I_fr7	0.00124948					24h_42_II_fr7	0.000532707					24h_42_III_fr7	0.00108616
24h_WT_I_fr10	0.000203348					24h_WT_II_fr10	0.000260778					24h_WT_III_fr10	0.000240102
24h_41_I_fr10	0.000282458					24h_41_II_fr10	0.000219867					24h_41_III_fr10	0.000288699
24h_42_I_fr10	0.000277796					24h_42_II_fr10	0.000675112					24h_42_III_fr10b	0.000226617
24h_WT_I_fr11	0.000519705					24h_WT_II_fr11	0.000152869					24h_WT_III_fr11	0.000256151
24h_41_I_fr11	0.000177					24h_41_II_fr11	0.000256161					24h_41_III_fr11b	0.000269086
24h_42_I_fr11	0.00351379					24h_42_II_fr11	0.000169202					24h_42_III_fr11	0.000164263
24h_WT_I_fr12	0.000238228					24h_WT_II_fr12	0.000103549					24h_WT_III_fr12	0.000267634
24h_41_I_fr12	0.000473373					24h_41_II_fr12	0.000259638					24h_41_III_fr12	0.000219157
24h_42_I_fr12	0.000197422					24h_42_II_fr12	0.000341268					24h_42_III_fr12	0.000270324

## Sheet: SDH2-2
24h replicate I						24h replicate II						24h replicate III
WNPDNPGKPELQDYK - 600.9566+++						WNPDNPGKPELQDYK - 600.9566+++						WNPDNPGKPELQDYK - 600.9566+++
Replicate	Peak Area Ratio To Heavy		Sum fractions 5-7			Replicate	Peak Area Ratio To Heavy		Sum fractions 5-7			Replicate	Peak Area Ratio To Heavy		Sum fractions 5-7				Mean for three replicates			SD
24h_WT_I_fr2b	0.000173029		WT	0.00779523		24h_WT_II_fr2	5.40644e-05		WT	0.00921735		24h_WT_III_fr2	0.000127756		WT	0.0073136			WT	0.00810873		WT	0.000989838
24h_41_I_fr2b	0.000101875		f4-1	0.00169457		24h_41_II_fr2	0.000114297		f4-1	0.00557189		24h_41_III_fr2	0.000159477		f4-1	0.00488129			f4-1	0.00404925		f4-1	0.00206824
24h_42_I_fr2b	0.000176587		f4-2	0.00197139		24h_42_II_fr2	0.000117267		f4-2	0.00510317		24h_42_III_fr2	3.23749e-05		f4-2	0.0023608			f4-2	0.00314512		f4-2	0.00170686
24h_WT_I_fr3	0.00013157					24h_WT_II_fr3	2.18409e-05					24h_WT_III_fr3	8.62281e-05
24h_41_I_fr3	0.000179936					24h_41_II_fr3	0.000180708					24h_41_III_fr3	5.68189e-05
24h_42_I_fr3	0.000329558					24h_42_II_fr3	0.000108761					24h_42_III_fr3	6.63955e-05
24h_WT_I_fr4	0.000137137					24h_WT_II_fr4	0.000123234					24h_WT_III_fr4	5.4423e-05
24h_41_I_fr4	6.61142e-05					24h_41_II_fr4	0.0002827					24h_41_III_fr4	6.59394e-05
24h_42_I_fr4	0.000130749					24h_42_II_fr4	6.70389e-05					24h_42_III_fr4	7.42729e-05
24h_WT_I_fr5	7.19399e-05					24h_WT_II_fr5	5.52433e-05					24h_WT_III_fr5	5.27935e-05
24h_41_I_fr5	0.000664093					24h_41_II_fr5	0.000153149					24h_41_III_fr5	0.000221506
24h_42_I_fr5	7.55982e-05					24h_42_II_fr5	6.92331e-05					24h_42_III_fr5	0.000145253
24h_WT_I_fr6	0.00244467					24h_WT_II_fr6	0.000471326					24h_WT_III_fr6b	0.00155026
24h_41_I_fr6	0.00011456					24h_41_II_fr6b	0.00023097					24h_41_III_fr6b	0.00152982
24h_42_I_fr6	0.000601346					24h_42_II_fr6	0.00234195					24h_42_III_fr6b	0.00182586
24h_WT_I_fr7	0.00527862					24h_WT_II_fr7	0.00869078					24h_WT_III_fr7	0.00571054
24h_41_I_fr7	0.000915922					24h_41_II_fr7	0.00518777					24h_41_III_fr7	0.00312996
24h_42_I_fr7	0.00129445					24h_42_II_fr7	0.00269199					24h_42_III_fr7	0.000389685
24h_WT_I_fr10	0.000114671					24h_WT_II_fr10	0.000674976					24h_WT_III_fr10	0.000204538
24h_41_I_fr10	0.000249076					24h_41_II_fr10	0.000666744					24h_41_III_fr10	0.000392028
24h_42_I_fr10	5.53342e-05					24h_42_II_fr10	0.000227579					24h_42_III_fr10b	0.000325559
24h_WT_I_fr11	0.000165469					24h_WT_II_fr11	6.31718e-05					24h_WT_III_fr11	0.000108039
24h_41_I_fr11	8.44691e-05					24h_41_II_fr11	0.000228873					24h_41_III_fr11b	0.00225182
24h_42_I_fr11	0.000115481					24h_42_II_fr11	8.26084e-05					24h_42_III_fr11	5.75254e-05
24h_WT_I_fr12	5.82972e-05					24h_WT_II_fr12	0.000449468					24h_WT_III_fr12	4.19677e-05
24h_41_I_fr12	8.81543e-05					24h_41_II_fr12	4.78038e-05					24h_41_III_fr12	7.35607e-05
24h_42_I_fr12	0.000139838					24h_42_II_fr12	6.13372e-05					24h_42_III_fr12	5.61603e-05

## Sheet: SDH2-3
24h replicate I						24h replicate II						24h replicate III
HLLSDPLVR - 525.3087++						HLLSDPLVR - 525.3087++						HLLSDPLVR - 525.3087++
Replicate	Peak Area Ratio To Heavy		Sum fractions 2-7			Replicate	Peak Area Ratio To Heavy		Sum fractions 2-7			Replicate	Peak Area Ratio To Heavy		Sum fractions 2-7				Mean for three replicates			SD
24h_WT_I_fr2b	0.000272635		WT	0.0168011		24h_WT_II_fr2	0.000187896		WT	0.0147219		24h_WT_III_fr2	0.00030954		WT	0.0178275			WT	0.0164502		WT	0.00158227
24h_41_I_fr2b	5.76485e-05		f4-1	0.0123698		24h_41_II_fr2	0.000454197		f4-1	0.0181492		24h_41_III_fr2	0.000237527		f4-1	0.0194968			f4-1	0.0166719		f4-1	0.0037862
24h_42_I_fr2b	0.00022543		f4-2	0.0171995		24h_42_II_fr2	0.00076137		f4-2	0.0220806		24h_42_III_fr2	6.27909e-05		f4-2	0.0203068			f4-2	0.0198623		f4-2	0.00247071
24h_WT_I_fr3	0.000110297					24h_WT_II_fr3	0.000413802					24h_WT_III_fr3	0.000216218
24h_41_I_fr3	0.000113517					24h_41_II_fr3	0.00023901					24h_41_III_fr3	3.92289e-05
24h_42_I_fr3	4.39945e-05					24h_42_II_fr3	0.000125654					24h_42_III_fr3	0.000121111
24h_WT_I_fr4	0.000241973					24h_WT_II_fr4	0.000212145					24h_WT_III_fr4	6.0606e-05
24h_41_I_fr4	0.00013103					24h_41_II_fr4	7.0524e-05					24h_41_III_fr4	0.000105337
24h_42_I_fr4	0.000437415					24h_42_II_fr4	9.59073e-05					24h_42_III_fr4	0.000117998
24h_WT_I_fr5	4.86195e-05					24h_WT_II_fr5	0.000398698					24h_WT_III_fr5	0.000400805
24h_41_I_fr5	0.000335089					24h_41_II_fr5	0.000667054					24h_41_III_fr5	0.000375446
24h_42_I_fr5	0.000319092					24h_42_II_fr5	0.00106081					24h_42_III_fr5	0.000990062
24h_WT_I_fr6	0.0141896					24h_WT_II_fr6	0.0108549					24h_WT_III_fr6b	0.015186
24h_41_I_fr6	0.01024					24h_41_II_fr6b	0.0151399					24h_41_III_fr6b	0.0171537
24h_42_I_fr6	0.0154603					24h_42_II_fr6	0.0189328					24h_42_III_fr6b	0.0168909
24h_WT_I_fr7	0.00193801					24h_WT_II_fr7	0.00265446					24h_WT_III_fr7	0.00165426
24h_41_I_fr7	0.00149246					24h_41_II_fr7	0.00157846					24h_41_III_fr7	0.00158557
24h_42_I_fr7	0.000713231					24h_42_II_fr7	0.00110397					24h_42_III_fr7	0.00212393
24h_WT_I_fr10	0.000800178					24h_WT_II_fr10	0.000522532					24h_WT_III_fr10	0.000320824
24h_41_I_fr10	0.000134554					24h_41_II_fr10	0.000344525					24h_41_III_fr10	0.000747255
24h_42_I_fr10	0.000640976					24h_42_II_fr10	0.000968587					24h_42_III_fr10b	0.00247481
24h_WT_I_fr11	5.72215e-05					24h_WT_II_fr11	0.00247427					24h_WT_III_fr11	0.00110425
24h_41_I_fr11	0.00101077					24h_41_II_fr11	0.0019355					24h_41_III_fr11b	0.000632454
24h_42_I_fr11	0.000393704					24h_42_II_fr11	0.000339418					24h_42_III_fr11	4.86758e-05
24h_WT_I_fr12	3.46556e-05					24h_WT_II_fr12	1.85346e-05					24h_WT_III_fr12	6.93556e-05
24h_41_I_fr12	7.58201e-05					24h_41_II_fr12	7.75687e-05					24h_41_III_fr12	3.301e-05
24h_42_I_fr12	4.6605e-05					24h_42_II_fr12	0.000143647					24h_42_III_fr12	3.58886e-05
GLNPASAILK - 492.2978++						GLNPASAILK - 492.2978++						GLNPASAILK - 492.2978++
Replicate	Peak Area Ratio To Heavy		Sum fractions 2-7			Replicate	Peak Area Ratio To Heavy		Sum fractions 2-7			Replicate	Peak Area Ratio To Heavy		Sum fractions 2-7				Mean for three replicates			SD
24h_WT_I_fr2b	0.000450822		WT	0.0185089		24h_WT_II_fr2	0.00123884		WT	0.0258703		24h_WT_III_fr2	0.00133584		WT	0.0223138			WT	0.022231		WT	0.00368136
24h_41_I_fr2b	0.000162437		f4-1	0.0147907		24h_41_II_fr2	0.000413966		f4-1	0.0272806		24h_41_III_fr2	0.000503921		f4-1	0.026312			f4-1	0.0227944		f4-1	0.00694831
24h_42_I_fr2b	0.000717614		f4-2	0.0202589		24h_42_II_fr2	0.00119543		f4-2	0.0313741		24h_42_III_fr2	0.000474841		f4-2	0.0267644			f4-2	0.0261325		f4-2	0.00558448
24h_WT_I_fr3	0.000297793					24h_WT_II_fr3	0.000855424					24h_WT_III_fr3	0.000138157
24h_41_I_fr3	0.00044326					24h_41_II_fr3	0.000625175					24h_41_III_fr3	0.000710639
24h_42_I_fr3	0.000231191					24h_42_II_fr3	0.00043669					24h_42_III_fr3	0.000229552
24h_WT_I_fr4	0.000595752					24h_WT_II_fr4	0.000255791					24h_WT_III_fr4	0.0003073
24h_41_I_fr4	0.000667457					24h_41_II_fr4	0.000831438					24h_41_III_fr4	0.000240022
24h_42_I_fr4	0.000821491					24h_42_II_fr4	0.00168073					24h_42_III_fr4	0.000231142
24h_WT_I_fr5	0.00022298					24h_WT_II_fr5	0.000969224					24h_WT_III_fr5	0.000600362
24h_41_I_fr5	0.000709153					24h_41_II_fr5	0.00148386					24h_41_III_fr5	0.000329724
24h_42_I_fr5	0.000651271					24h_42_II_fr5	0.00129308					24h_42_III_fr5	0.00121475
24h_WT_I_fr6	0.0141649					24h_WT_II_fr6	0.0194501					24h_WT_III_fr6b	0.0166243
24h_41_I_fr6	0.00980405					24h_41_II_fr6b	0.0217316					24h_41_III_fr6b	0.0223063
24h_42_I_fr6	0.0162854					24h_42_II_fr6	0.023738					24h_42_III_fr6b	0.0220436
24h_WT_I_fr7	0.00277674					24h_WT_II_fr7	0.00310087					24h_WT_III_fr7	0.00330793
24h_41_I_fr7	0.00300436					24h_41_II_fr7	0.00219458					24h_41_III_fr7	0.00222138
24h_42_I_fr7	0.00155194					24h_42_II_fr7	0.00303023					24h_42_III_fr7	0.0025705
24h_WT_I_fr10	0.000705025					24h_WT_II_fr10	0.00017879					24h_WT_III_fr10	0.000312204
24h_41_I_fr10	0.000362336					24h_41_II_fr10	0.000908641					24h_41_III_fr10	0.000561002
24h_42_I_fr10	0.000643381					24h_42_II_fr10	0.000611505					24h_42_III_fr10b	0.000752393
24h_WT_I_fr11	0.000675841					24h_WT_II_fr11	0.0012391					24h_WT_III_fr11	0.00136167
24h_41_I_fr11	0.00071966					24h_41_II_fr11	0.000583062					24h_41_III_fr11b	0.00130573
24h_42_I_fr11	0.000231348					24h_42_II_fr11	0.000563044					24h_42_III_fr11	0.000320693
24h_WT_I_fr12	0.000188367					24h_WT_II_fr12	0.000371488					24h_WT_III_fr12	0.000454593
24h_41_I_fr12	0.000354156					24h_41_II_fr12	0.000438223					24h_41_III_fr12	0.000632638
24h_42_I_fr12	0.000404181					24h_42_II_fr12	0.000184244					24h_42_III_fr12	0.000411556
LQAITESETK - 560.2982++						LQAITESETK - 560.2982++						LQAITESETK - 560.2982++
Replicate	Peak Area Ratio To Heavy		Sum fractions 2-7			Replicate	Peak Area Ratio To Heavy		Sum fractions 2-7			Replicate	Peak Area Ratio To Heavy		Sum fractions 2-7				Mean for three replicates			SD
24h_WT_I_fr2b	0.000160755		WT	0.0153198		24h_WT_II_fr2	9.69427e-05		WT	0.0229529		24h_WT_III_fr2	9.79274e-05		WT	0.0207543			WT	0.0196757		WT	0.00392922
24h_41_I_fr2b	0.000458301		f4-1	0.0146929		24h_41_II_fr2	0.000400778		f4-1	0.0235342		24h_41_III_fr2	0.000190021		f4-1	0.021222			f4-1	0.0198164		f4-1	0.00458517
24h_42_I_fr2b	0.000196653		f4-2	0.0197787		24h_42_II_fr2	4.12604e-05		f4-2	0.0278759		24h_42_III_fr2	0.000230061		f4-2	0.0211637			f4-2	0.0229394		f4-2	0.00433085
24h_WT_I_fr3	0.000319184					24h_WT_II_fr3	0.000279555					24h_WT_III_fr3	9.77101e-05
24h_41_I_fr3	0.000166711					24h_41_II_fr3	0.000230651					24h_41_III_fr3	0.000368848
24h_42_I_fr3	0.000194767					24h_42_II_fr3	0.000446234					24h_42_III_fr3	0.000173018
24h_WT_I_fr4	0.000322045					24h_WT_II_fr4	0.000471585					24h_WT_III_fr4	0.000258966
24h_41_I_fr4	0.000119246					24h_41_II_fr4	0.00161419					24h_41_III_fr4	0.000370675
24h_42_I_fr4	0.000208669					24h_42_II_fr4	0.000340916					24h_42_III_fr4	0.000139252
24h_WT_I_fr5	0.000267217					24h_WT_II_fr5	0.000518081					24h_WT_III_fr5	0.000154735
24h_41_I_fr5	0.000233869					24h_41_II_fr5	0.000271625					24h_41_III_fr5	0.00052322
24h_42_I_fr5	0.000633674					24h_42_II_fr5	0.000497876					24h_42_III_fr5	0.000495107
24h_WT_I_fr6	0.0116482					24h_WT_II_fr6	0.0196198					24h_WT_III_fr6b	0.0184079
24h_41_I_fr6	0.0113858					24h_41_II_fr6b	0.018982					24h_41_III_fr6b	0.0182498
24h_42_I_fr6	0.0171221					24h_42_II_fr6	0.0247765					24h_42_III_fr6b	0.0187841
24h_WT_I_fr7	0.00260234					24h_WT_II_fr7	0.00196693					24h_WT_III_fr7	0.00173705
24h_41_I_fr7	0.00232902					24h_41_II_fr7	0.00203493					24h_41_III_fr7	0.00151937
24h_42_I_fr7	0.00142282					24h_42_II_fr7	0.00177313					24h_42_III_fr7	0.00134216
24h_WT_I_fr10	0.000326577					24h_WT_II_fr10	0.000358354					24h_WT_III_fr10	7.93155e-05
24h_41_I_fr10	0.000770406					24h_41_II_fr10	0.000536626					24h_41_III_fr10	0.000268903
24h_42_I_fr10	0.000689054					24h_42_II_fr10	0.000315458					24h_42_III_fr10b	0.000517213
24h_WT_I_fr11	0.000305374					24h_WT_II_fr11	0.000339497					24h_WT_III_fr11	0.000559299
24h_41_I_fr11	0.000745509					24h_41_II_fr11	0.000690155					24h_41_III_fr11b	0.000942715
24h_42_I_fr11	0.00176015					24h_42_II_fr11	0.000191933					24h_42_III_fr11	0.00012931
24h_WT_I_fr12	4.88934e-05					24h_WT_II_fr12	0.00017403					24h_WT_III_fr12	0.000168929
24h_41_I_fr12	0.000145307					24h_41_II_fr12	0.00016371					24h_41_III_fr12	0.000236907
24h_42_I_fr12	5.68145e-05					24h_42_II_fr12	3.91351e-05					24h_42_III_fr12	0.000173485

## Sheet: Rieske
24h replicate I						24h replicate II						24h replicate III
GPAPYNLEVPTYSFLEENK - 1084.5310++						GPAPYNLEVPTYSFLEENK - 1084.5310++						GPAPYNLEVPTYSFLEENK - 1084.5310++
Replicate	Peak Area Ratio To Heavy		Sum fractions 5-7			Replicate	Peak Area Ratio To Heavy		Sum fractions 5-7			Replicate	Peak Area Ratio To Heavy		Sum fractions 5-7					Mean for three replicates			SD
24h_WT_I_fr2b	0.000569487		WT	0.0436		24h_WT_II_fr2	0.00121021		WT	0.0411099		24h_WT_III_fr2	0.000145235		WT	0.0510494				WT	0.0452531		WT	0.00517185
24h_41_I_fr2b	0.00609212		f4-1	0.00510472		24h_41_II_fr2	0.00498523		f4-1	0.0339254		24h_41_III_fr2	9.7783e-05		f4-1	0.0306477				f4-1	0.0232259		f4-1	0.0157788
24h_42_I_fr2b	0.00282016		f4-2	0.0253737		24h_42_II_fr2	0.00143943		f4-2	0.0191297		24h_42_III_fr2	0.000390043		f4-2	0.0248171				f4-2	0.0231068		f4-2	0.00345551
24h_WT_I_fr3	0.00057078					24h_WT_II_fr3	0.00038569					24h_WT_III_fr3	0.000919546
24h_41_I_fr3	0.00101968					24h_41_II_fr3	0.000824949					24h_41_III_fr3	6.87896e-05
24h_42_I_fr3	0.00395031					24h_42_II_fr3	0.00101101					24h_42_III_fr3	0.000154879
24h_WT_I_fr4	0.000432284					24h_WT_II_fr4	0.00108021					24h_WT_III_fr4	0.000865738
24h_41_I_fr4	0.0107056					24h_41_II_fr4	0.00129797					24h_41_III_fr4	0.000243741
24h_42_I_fr4	0.00119378					24h_42_II_fr4	0.00423722					24h_42_III_fr4	0.000559722
24h_WT_I_fr5	0.000404646					24h_WT_II_fr5	0.000608888					24h_WT_III_fr5	0.000160413
24h_41_I_fr5	0.000331178					24h_41_II_fr5	0.000349682					24h_41_III_fr5	0.000129766
24h_42_I_fr5	0.000776309					24h_42_II_fr5	0.00183899					24h_42_III_fr5	0.00103589
24h_WT_I_fr6	0.00317406					24h_WT_II_fr6	0.00104225					24h_WT_III_fr6b	0.000739274
24h_41_I_fr6	0.000590448					24h_41_II_fr6b	0.0029558					24h_41_III_fr6b	0.0024019
24h_42_I_fr6	0.000141013					24h_42_II_fr6	0.00124284					24h_42_III_fr6b	0.0016577
24h_WT_I_fr7	0.0400213					24h_WT_II_fr7	0.0394588					24h_WT_III_fr7	0.0501497
24h_41_I_fr7	0.00418309					24h_41_II_fr7	0.0306199					24h_41_III_fr7	0.0281161
24h_42_I_fr7	0.0244564					24h_42_II_fr7	0.0160479					24h_42_III_fr7	0.0221235
24h_WT_I_fr10	0.00311773					24h_WT_II_fr10	0.00127					24h_WT_III_fr10	0.000541546
24h_41_I_fr10	0.000746006					24h_41_II_fr10	0.00198618					24h_41_III_fr10	0.000656677
24h_42_I_fr10	0.000214973					24h_42_II_fr10	0.000410882					24h_42_III_fr10b	0.000680819
24h_WT_I_fr11	0.000948749					24h_WT_II_fr11	0.00233862					24h_WT_III_fr11	0.000399128
24h_41_I_fr11	0.00122648					24h_41_II_fr11	0.000951581					24h_41_III_fr11b	0.00304947
24h_42_I_fr11	0.00282023					24h_42_II_fr11	0.00398376					24h_42_III_fr11	0.000624139
24h_WT_I_fr12	0.0013278					24h_WT_II_fr12	0.000431222					24h_WT_III_fr12	0.000160356
24h_41_I_fr12	0.00291658					24h_41_II_fr12	0.00316639					24h_41_III_fr12	0.000215128
24h_42_I_fr12	0.000791321					24h_42_II_fr12	0.00145773					24h_42_III_fr12	0.00240599
FVYASVLR - 477.7740++						FVYASVLR - 477.7740++						FVYASVLR - 477.7740++
Replicate	Peak Area Ratio To Heavy		Sum fractions 5-7			Replicate	Peak Area Ratio To Heavy		Sum fractions 5-7			Replicate	Peak Area Ratio To Heavy		Sum fractions 5-7					Mean for three replicates			SD
24h_WT_I_fr2b	0.00152761		WT	0.0207222		24h_WT_II_fr2	0.000475479		WT	0.041976		24h_WT_III_fr2	0.00126993		WT	0.0255818				WT	0.0294267		WT	0.0111363
24h_41_I_fr2b	0.000256836		f4-1	0.0072652		24h_41_II_fr2	0.000224646		f4-1	0.0210851		24h_41_III_fr2	0.000730358		f4-1	0.0153796				f4-1	0.0145766		f4-1	0.00694484
24h_42_I_fr2b	0.000890981		f4-2	0.0142353		24h_42_II_fr2	0.000661189		f4-2	0.0195956		24h_42_III_fr2	0.000983639		f4-2	0.0168626				f4-2	0.0168978		f4-2	0.0026803
24h_WT_I_fr3	0.000646675					24h_WT_II_fr3	0.000614383					24h_WT_III_fr3	0.000443765
24h_41_I_fr3	0.000388248					24h_41_II_fr3	0.000155869					24h_41_III_fr3	0.000365032
24h_42_I_fr3	0.000569755					24h_42_II_fr3	0.000421402					24h_42_III_fr3	0.00019342
24h_WT_I_fr4	0.000474943					24h_WT_II_fr4	0.000412255					24h_WT_III_fr4	0.000594205
24h_41_I_fr4	0.000113732					24h_41_II_fr4	0.000118071					24h_41_III_fr4	0.000428604
24h_42_I_fr4	0.000636243					24h_42_II_fr4	0.000242192					24h_42_III_fr4	0.000139986
24h_WT_I_fr5	0.000471523					24h_WT_II_fr5	0.000489462					24h_WT_III_fr5	0.000393653
24h_41_I_fr5	0.000114032					24h_41_II_fr5	0.000823195					24h_41_III_fr5	0.000157523
24h_42_I_fr5	0.000243717					24h_42_II_fr5	0.00033167					24h_42_III_fr5	0.000312918
24h_WT_I_fr6	0.000363096					24h_WT_II_fr6	0.00288639					24h_WT_III_fr6b	0.00059784
24h_41_I_fr6	0.000222484					24h_41_II_fr6b	0.00168536					24h_41_III_fr6b	0.00112086
24h_42_I_fr6	0.0007019					24h_42_II_fr6	0.000847168					24h_42_III_fr6b	0.00118774
24h_WT_I_fr7	0.0198876					24h_WT_II_fr7	0.0386002					24h_WT_III_fr7	0.0245903
24h_41_I_fr7	0.00692868					24h_41_II_fr7	0.0185765					24h_41_III_fr7	0.0141012
24h_42_I_fr7	0.0132897					24h_42_II_fr7	0.0184167					24h_42_III_fr7	0.015362
24h_WT_I_fr10	0.00299272					24h_WT_II_fr10	0.0011602					24h_WT_III_fr10	0.000696541
24h_41_I_fr10	0.000608439					24h_41_II_fr10	0.00125407					24h_41_III_fr10	0.000527039
24h_42_I_fr10	0.00196284					24h_42_II_fr10	0.000678606					24h_42_III_fr10b	0.00116007
24h_WT_I_fr11	0.00121473					24h_WT_II_fr11	0.0017509					24h_WT_III_fr11	0.00182775
24h_41_I_fr11	0.00412461					24h_41_II_fr11	0.00288215					24h_41_III_fr11b	0.00120313
24h_42_I_fr11	0.00170638					24h_42_II_fr11	0.00116265					24h_42_III_fr11	0.000197981
24h_WT_I_fr12	0.000270354					24h_WT_II_fr12	0.00041557					24h_WT_III_fr12	0.000224158
24h_41_I_fr12	0.00038083					24h_41_II_fr12	0.000314153					24h_41_III_fr12	0.000191554
24h_42_I_fr12	0.000171756					24h_42_II_fr12	0.000271774					24h_42_III_fr12	0.000135864

## Sheet: COX2
24h replicate I						24h replicate II						24h replicate III
LNQISILVQR - 592.3615++						LNQISILVQR - 592.3615++						LNQISILVQR - 592.3615++
Replicate	Peak Area Ratio To Heavy		Sum fractions 5-7			Replicate	Peak Area Ratio To Heavy		Sum fractions 5-7			Replicate	Peak Area Ratio To Heavy		Sum fractions 5-7				Mean for three replicates			SD
24h_WT_I_fr2b	0.0176095		WT	0.406661		24h_WT_II_fr2	0.015619		WT	0.349477		24h_WT_III_fr2	0.00664822		WT	0.32047			WT	0.358869		WT	0.0438562
24h_41_I_fr2b	0.00813382		f4-1	0.106		24h_41_II_fr2	0.0133466		f4-1	0.174766		24h_41_III_fr2	0.00534187		f4-1	0.194758			f4-1	0.158508		f4-1	0.0465591
24h_42_I_fr2b	0.000682618		f4-2	0.299276		24h_42_II_fr2	0.0037246		f4-2	0.267114		24h_42_III_fr2	0.00211017		f4-2	0.359269			f4-2	0.308553		f4-2	0.0467728
24h_WT_I_fr3	0.00562074					24h_WT_II_fr3	0.0377213					24h_WT_III_fr3	0.0053474
24h_41_I_fr3	0.00627486					24h_41_II_fr3	0.00305478					24h_41_III_fr3	0.00847653
24h_42_I_fr3	0.00252201					24h_42_II_fr3	0.00502058					24h_42_III_fr3	0.00550674
24h_WT_I_fr4	0.013379					24h_WT_II_fr4	0.0184153					24h_WT_III_fr4	0.00550949
24h_41_I_fr4	0.00282867					24h_41_II_fr4	0.0077974					24h_41_III_fr4	0.00829874
24h_42_I_fr4	0.0122844					24h_42_II_fr4	0.0125846					24h_42_III_fr4	0.00382214
24h_WT_I_fr5	0.00911282					24h_WT_II_fr5	0.0120091					24h_WT_III_fr5	0.00505273
24h_41_I_fr5	0.00610778					24h_41_II_fr5	0.00996088					24h_41_III_fr5	0.00232513
24h_42_I_fr5	0.00462562					24h_42_II_fr5	0.00777423					24h_42_III_fr5	0.00546782
24h_WT_I_fr6	0.39292					24h_WT_II_fr6	0.33232					24h_WT_III_fr6b	0.310052
24h_41_I_fr6	0.0992569					24h_41_II_fr6b	0.158992					24h_41_III_fr6b	0.188342
24h_42_I_fr6	0.291201					24h_42_II_fr6	0.258003					24h_42_III_fr6b	0.352532
24h_WT_I_fr7	0.00462832					24h_WT_II_fr7	0.00514793					24h_WT_III_fr7	0.0053655
24h_41_I_fr7	0.000634965					24h_41_II_fr7	0.00581269					24h_41_III_fr7	0.00409106
24h_42_I_fr7	0.00344955					24h_42_II_fr7	0.00133707					24h_42_III_fr7	0.00126971
24h_WT_I_fr10	0.0119991					24h_WT_II_fr10	0.00155909					24h_WT_III_fr10	0.00588773
24h_41_I_fr10	0.00319429					24h_41_II_fr10	0.00579271					24h_41_III_fr10	0.000989421
24h_42_I_fr10	0.00171702					24h_42_II_fr10	0.0129483					24h_42_III_fr10b	0.00284008
24h_WT_I_fr11	0.00706054					24h_WT_II_fr11	0.0114132					24h_WT_III_fr11	0.0112348
24h_41_I_fr11	0.00668534					24h_41_II_fr11	0.0176221					24h_41_III_fr11b	0.00424923
24h_42_I_fr11	0.00281412					24h_42_II_fr11	0.00136576					24h_42_III_fr11	0.00123233
24h_WT_I_fr12	0.00130245					24h_WT_II_fr12	0.00851345					24h_WT_III_fr12	0.00476859
24h_41_I_fr12	0.0103555					24h_41_II_fr12	0.019216					24h_41_III_fr12	0.00679905
24h_42_I_fr12	0.00538521					24h_42_II_fr12	0.00475603					24h_42_III_fr12	0.00222738
LLEVDNR - 429.7376++						LLEVDNR - 429.7376++						LLEVDNR - 429.7376++
Replicate	Peak Area Ratio To Heavy		Sum fractions 5-7			Replicate	Peak Area Ratio To Heavy		Sum fractions 5-7			Replicate	Peak Area Ratio To Heavy		Sum fractions 5-7				Mean for three replicates			SD
24h_WT_I_fr2b	0.0010784		WT	0.0400084		24h_WT_II_fr2	0.000890379		WT	0.0378758		24h_WT_III_fr2	0.000691518		WT	0.0388978			WT	0.0389273		WT	0.00106659
24h_41_I_fr2b	0.000654845		f4-1	0.0141272		24h_41_II_fr2	0.000813379		f4-1	0.0218141		24h_41_III_fr2	0.00106612		f4-1	0.0208946			f4-1	0.0189453		f4-1	0.00419785
24h_42_I_fr2b	0.00112165		f4-2	0.0198918		24h_42_II_fr2	0.00080869		f4-2	0.0177212		24h_42_III_fr2	0.000992755		f4-2	0.0194279			f4-2	0.0190136		f4-2	0.00114307
24h_WT_I_fr3	0.000688791					24h_WT_II_fr3	0.000879108					24h_WT_III_fr3	0.000687483
24h_41_I_fr3	0.000247308					24h_41_II_fr3	0.00103717					24h_41_III_fr3	0.000671491
24h_42_I_fr3	0.000567113					24h_42_II_fr3	0.000683522					24h_42_III_fr3	0.000301495
24h_WT_I_fr4	0.000205345					24h_WT_II_fr4	0.000569446					24h_WT_III_fr4	0.000252752
24h_41_I_fr4	0.000445593					24h_41_II_fr4	0.000485142					24h_41_III_fr4	0.000326022
24h_42_I_fr4	0.000678203					24h_42_II_fr4	0.000445827					24h_42_III_fr4	0.000267578
24h_WT_I_fr5	0.000455769					24h_WT_II_fr5	0.00141112					24h_WT_III_fr5	0.000697501
24h_41_I_fr5	0.000987856					24h_41_II_fr5	0.000640837					24h_41_III_fr5	0.000296371
24h_42_I_fr5	0.000869392					24h_42_II_fr5	0.000483087					24h_42_III_fr5	0.000531846
24h_WT_I_fr6	0.03878					24h_WT_II_fr6	0.0353876					24h_WT_III_fr6b	0.0373753
24h_41_I_fr6	0.0122596					24h_41_II_fr6b	0.0204681					24h_41_III_fr6b	0.0199493
24h_42_I_fr6	0.0179896					24h_42_II_fr6	0.0166379					24h_42_III_fr6b	0.0182024
24h_WT_I_fr7	0.000772577					24h_WT_II_fr7	0.00107708					24h_WT_III_fr7	0.00082493
24h_41_I_fr7	0.000879745					24h_41_II_fr7	0.000705239					24h_41_III_fr7	0.000649014
24h_42_I_fr7	0.00103282					24h_42_II_fr7	0.000600153					24h_42_III_fr7	0.000693619
24h_WT_I_fr10	0.000903548					24h_WT_II_fr10	0.000469076					24h_WT_III_fr10	0.000303047
24h_41_I_fr10	0.00054505					24h_41_II_fr10	0.000407572					24h_41_III_fr10	0.00031659
24h_42_I_fr10	0.000843868					24h_42_II_fr10	0.000376633					24h_42_III_fr10b	0.000278802
24h_WT_I_fr11	0.000650131					24h_WT_II_fr11	0.00034204					24h_WT_III_fr11	0.000311603
24h_41_I_fr11	0.000565336					24h_41_II_fr11	0.000493743					24h_41_III_fr11b	0.0002
24h_42_I_fr11	0.00128294					24h_42_II_fr11	5.62202e-05					24h_42_III_fr11	1.66826e-05
24h_WT_I_fr12	0.000300031					24h_WT_II_fr12	0.000239965					24h_WT_III_fr12	0.000170785
24h_41_I_fr12	0.000353725					24h_41_II_fr12	3.66971e-05					24h_41_III_fr12	4.08294e-05
24h_42_I_fr12	0.00027407					24h_42_II_fr12	7.04003e-05					24h_42_III_fr12	0.000108599
IIVTSADVLHSWAVPSLGVK - 698.0649+++						IIVTSADVLHSWAVPSLGVK - 698.0649+++						IIVTSADVLHSWAVPSLGVK - 698.0649+++
Replicate	Peak Area Ratio To Heavy		Sum fractions 5-7			Replicate	Peak Area Ratio To Heavy		Sum fractions 5-7			Replicate	Peak Area Ratio To Heavy		Sum fractions 5-7				Mean for three replicates			SD
24h_WT_I_fr2b	0.00386961		WT	0.110361		24h_WT_II_fr2	0.000554435		WT	0.151561		24h_WT_III_fr2	0.00139725		WT	0.233982			WT	0.165301		WT	0.0629457
24h_41_I_fr2b	0.00120696		f4-1	0.0399562		24h_41_II_fr2	0.00195		f4-1	0.0880673		24h_41_III_fr2	0.000400729		f4-1	0.0779705			f4-1	0.0686647		f4-1	0.0253696
24h_42_I_fr2b	0.00133019		f4-2	0.0660619		24h_42_II_fr2	0.00104959		f4-2	0.0851705		24h_42_III_fr2	0.00025982		f4-2	0.0542237			f4-2	0.0684854		f4-2	0.0156151
24h_WT_I_fr3	0.000709896					24h_WT_II_fr3	0.000494242					24h_WT_III_fr3	0.00116148
24h_41_I_fr3	0.000194866					24h_41_II_fr3	0.00366141					24h_41_III_fr3	0.000137243
24h_42_I_fr3	0.000835572					24h_42_II_fr3	0.000153596					24h_42_III_fr3	0.000115421
24h_WT_I_fr4	0.000116869					24h_WT_II_fr4	0.00142623					24h_WT_III_fr4	0.00516405
24h_41_I_fr4	0.000163122					24h_41_II_fr4	0.000181426					24h_41_III_fr4	0.0038223
24h_42_I_fr4	0.000290178					24h_42_II_fr4	0.00207018					24h_42_III_fr4	0.00146678
24h_WT_I_fr5	0.00169056					24h_WT_II_fr5	0.00168632					24h_WT_III_fr5	0.00151425
24h_41_I_fr5	0.000520827					24h_41_II_fr5	0.00128531					24h_41_III_fr5	0.000301774
24h_42_I_fr5	9.91049e-05					24h_42_II_fr5	0.000823157					24h_42_III_fr5	0.000232182
24h_WT_I_fr6	0.107345					24h_WT_II_fr6	0.146571					24h_WT_III_fr6b	0.222158
24h_41_I_fr6	0.0376771					24h_41_II_fr6b	0.0855022					24h_41_III_fr6b	0.0731209
24h_42_I_fr6	0.0639651					24h_42_II_fr6	0.0810987					24h_42_III_fr6b	0.0516466
24h_WT_I_fr7	0.0013252					24h_WT_II_fr7	0.00330358					24h_WT_III_fr7	0.0103102
24h_41_I_fr7	0.00175832					24h_41_II_fr7	0.00127974					24h_41_III_fr7	0.00454777
24h_42_I_fr7	0.00199772					24h_42_II_fr7	0.00324869					24h_42_III_fr7	0.00234488
24h_WT_I_fr10	0.00178244					24h_WT_II_fr10	0.00283698					24h_WT_III_fr10	0.00222859
24h_41_I_fr10	0.0036653					24h_41_II_fr10	0.00699195					24h_41_III_fr10	0.00110262
24h_42_I_fr10	0.000389595					24h_42_II_fr10	0.00215068					24h_42_III_fr10b	0.00652095
24h_WT_I_fr11	0.00272035					24h_WT_II_fr11	0.00268651					24h_WT_III_fr11	0.00217976
24h_41_I_fr11	0.000230454					24h_41_II_fr11	0.00123145					24h_41_III_fr11b	0.0050813
24h_42_I_fr11	0.000387016					24h_42_II_fr11	0.00182678					24h_42_III_fr11	0.0003833
24h_WT_I_fr12	0.000222107					24h_WT_II_fr12	0.0020407					24h_WT_III_fr12	0.00193195
24h_41_I_fr12	0.000160348					24h_41_II_fr12	0.00138599					24h_41_III_fr12	0.00012197
24h_42_I_fr12	0.000900177					24h_42_II_fr12	0.000532623					24h_42_III_fr12	0.000995912

## Sheet: COX5C
24h replicate I						24h replicate II						24h replicate III
TFYDLLER - 528.7717++						TFYDLLER - 528.7717++						TFYDLLER - 528.7717++
Replicate	Peak Area Ratio To Heavy		Sum fractions 10-12			Replicate	Peak Area Ratio To Heavy		Sum fractions 10-12			Replicate	Peak Area Ratio To Heavy		Sum fractions 10-12				Mean for three replicates			SD
24h_WT_I_fr2b	0.000692673		WT	0.0254193		24h_WT_II_fr2	0.000281796		WT	0.0452158		24h_WT_III_fr2	0.000488828		WT	0.0334534			WT	0.0346962		WT	0.00995655
24h_41_I_fr2b	0.000392582		f4-1	0.0145092		24h_41_II_fr2	0.000394037		f4-1	0.0338517		24h_41_III_fr2	0.000197055		f4-1	0.0351663			f4-1	0.0278424		f4-1	0.0115656
24h_42_I_fr2b	0.000214823		f4-2	0.0281631		24h_42_II_fr2	0.00023344		f4-2	0.0237131		24h_42_III_fr2	0.000289869		f4-2	0.0188873			f4-2	0.0235878		f4-2	0.0046392
24h_WT_I_fr3	0.000512357					24h_WT_II_fr3	0.00027634					24h_WT_III_fr3	0.000733678
24h_41_I_fr3	0.000519423					24h_41_II_fr3	0.000506749					24h_41_III_fr3	0.000767265
24h_42_I_fr3	0.00133079					24h_42_II_fr3	0.000463293					24h_42_III_fr3	0.000223559
24h_WT_I_fr4	0.000418619					24h_WT_II_fr4	0.000729349					24h_WT_III_fr4	0.000475086
24h_41_I_fr4	0.000258821					24h_41_II_fr4	0.000451673					24h_41_III_fr4	0.000220965
24h_42_I_fr4	0.00015637					24h_42_II_fr4	0.000232974					24h_42_III_fr4	0.000336423
24h_WT_I_fr5	0.000349121					24h_WT_II_fr5	0.000536598					24h_WT_III_fr5	0.000336788
24h_41_I_fr5	0.000309056					24h_41_II_fr5	0.000648416					24h_41_III_fr5	0.00024741
24h_42_I_fr5	0.000494142					24h_42_II_fr5	0.000325875					24h_42_III_fr5	0.00023389
24h_WT_I_fr6	0.000138695					24h_WT_II_fr6	0.000801868					24h_WT_III_fr6b	0.000365578
24h_41_I_fr6	0.000236722					24h_41_II_fr6b	0.000424609					24h_41_III_fr6b	0.000359076
24h_42_I_fr6	0.000287126					24h_42_II_fr6	0.000275531					24h_42_III_fr6b	0.000446814
24h_WT_I_fr7	0.000187739					24h_WT_II_fr7	0.000715898					24h_WT_III_fr7	0.000494415
24h_41_I_fr7	0.000990284					24h_41_II_fr7	0.00117867					24h_41_III_fr7	0.000506546
24h_42_I_fr7	0.000223742					24h_42_II_fr7	0.000416896					24h_42_III_fr7	0.000575798
24h_WT_I_fr10	0.00448828					24h_WT_II_fr10	0.000593478					24h_WT_III_fr10	0.000360407
24h_41_I_fr10	0.000199715					24h_41_II_fr10	0.000560222					24h_41_III_fr10	0.000500487
24h_42_I_fr10	0.00297181					24h_42_II_fr10	0.00287349					24h_42_III_fr10b	0.0155291
24h_WT_I_fr11	0.0199269					24h_WT_II_fr11	0.040042					24h_WT_III_fr11	0.0262125
24h_41_I_fr11	0.0107056					24h_41_II_fr11	0.0321147					24h_41_III_fr11b	0.0337024
24h_42_I_fr11	0.024681					24h_42_II_fr11	0.019613					24h_42_III_fr11	0.0028522
24h_WT_I_fr12	0.00100416					24h_WT_II_fr12	0.0045803					24h_WT_III_fr12	0.00688045
24h_41_I_fr12	0.00360383					24h_41_II_fr12	0.00117674					24h_41_III_fr12	0.000963483
24h_42_I_fr12	0.000510315					24h_42_II_fr12	0.00122661					24h_42_III_fr12	0.000506015
APP/TAIR shows single proteome mapping of this peptide but UniProt shows also in At3g62400 (5C-2)

[truncated: 5 more sheets: ATP1, ATP2, VDAC1, VDAC3, PHB3]
