# Supplementary material for: Targeted Proteomics Approach Toward Understanding the Role of the Mitochondrial Protease FTSH4 in the Biogenesis of OXPHOS During Arabidopsis Seed Germination
Source: Front Plant Sci. 2018 Jun 15;9:821. doi: 10.3389/fpls.2018.00821 (PMC6014109; doi:10.3389/fpls.2018.00821)
Supplement: Supplementary file 8 [file Data_Sheet_6.XLSX]

## Sheet: Aox1a
42h replicate I						42h replicate II						42h replicate III
DVNHFASDIHYQGR - 553.5938+++						DVNHFASDIHYQGR - 553.5938+++						DVNHFASDIHYQGR - 553.5938+++
Replicate	Peak Area Ratio To Heavy		Sum fractions 5-7			Replicate	Peak Area Ratio To Heavy		Sum fractions 5-7			Replicate	Peak Area Ratio To Heavy		Sum fractions 5-7				Mean for three replicates			SD
42h_WT_I_fr3	8.89494e-05		WT	0.00344187		42h_WT_II_fr3	0.000108319		WT	0.00243967		42h_WT_III_fr3	7.39459e-05		WT	0.00410976			WT	0.00333043		WT	0.000840604
42h_41_I_fr3	9.65855e-05		f4-1	0.00662616		42h_41_II_fr3	0.000100731		f4-1	0.0102297		42h_41_III_fr3b	0.000185854		f4-1	0.0109262			f4-1	0.00926069		f4-1	0.00230799
42h_42_I_fr3	0.000212273		f4-2	0.0161487		42h_42_II_fr3	3.52709e-05		f4-2	0.0186542		42h_42_III_fr3	0.000163755		f4-2	0.0175309			f4-2	0.0174446		f4-2	0.00125499
42h_WT_I_fr4	7.73524e-05					42h_WT_II_fr4	0.000108496					42h_WT_III_fr4	0.000782982
42h_41_I_fr4	0.000172077					42h_41_II_fr4	0.000337891					42h_41_III_fr4	0.000510159
42h_42_I_fr4	7.54072e-05					42h_42_II_fr4	9.25897e-05					42h_42_III_fr4	0.000247544
42h_WT_I_fr5	0.000221104					42h_WT_II_fr5	0.000331285					42h_WT_III_fr5	0.00050007
42h_41_I_fr5	0.000159531					42h_41_II_fr5	0.000564959					42h_41_III_fr5	0.000451685
42h_42_I_fr5	0.000467688					42h_42_II_fr5	0.00088679					42h_42_III_fr5	0.000512915
42h_WT_I_fr6	0.00287387					42h_WT_II_fr6	0.0019094					42h_WT_III_fr6	0.00283605
42h_41_I_fr6	0.00561379					42h_41_II_fr6	0.00859212					42h_41_III_fr6	0.00962415
42h_42_I_fr6	0.0148972					42h_42_II_fr6	0.0171631					42h_42_III_fr6	0.0163435
42h_WT_I_fr7	0.000346895					42h_WT_II_fr7	0.000198983					42h_WT_III_fr7	0.000773644
42h_41_I_fr7	0.000852843					42h_41_II_fr7	0.00107267					42h_41_III_fr7	0.00085033
42h_42_I_fr7	0.000783791					42h_42_II_fr7	0.000604357					42h_42_III_fr7	0.000674477
42h_WT_I_fr8	0.000218579					42h_WT_II_fr8	0.000300639					42h_WT_III_fr8	0.000355207
42h_41_I_fr8	0.000592538					42h_41_II_fr8	0.000930073					42h_41_III_fr8	0.000602792
42h_42_I_fr8b	0.00132018					42h_42_II_fr8	0.000731648					42h_42_III_fr8	0.00100364
42h_WT_I_fr9	0.00155857					42h_WT_II_fr9	0.000799814					42h_WT_III_fr9b	0.00171163
42h_41_I_fr9	0.00134952					42h_41_II_fr9	0.0019943					42h_41_III_fr9	0.00287396
42h_42_I_fr9	0.00922492					42h_42_II_fr9	0.00646266					42h_42_III_fr9b	0.00705393
42h_WT_I_fr10	0.00119473					42h_WT_II_fr10	0.00238839					42h_WT_III_fr10	0.00289124
42h_41_I_fr10	0.0021432					42h_41_II_fr10	0.00300169					42h_41_III_fr10	0.00139222
42h_42_I_fr10	0.00223553					42h_42_II_fr10	0.00363817					42h_42_III_fr10	0.00163881
42h_WT_I_fr11	0.000179976					42h_WT_II_fr11	0.000156892					42h_WT_III_fr11	0.000546741
42h_41_I_fr11	0.00113633					42h_41_II_fr11	0.00124296					42h_41_III_fr11	0.000420719
42h_42_I_fr11	0.00115204					42h_42_II_fr11	0.00129677					42h_42_III_fr11	0.00136076
42h_WT_I_fr12	0.000113132					42h_WT_II_fr12	0.000214364					42h_WT_III_fr12b	0.000346941
42h_41_I_fr12	3.99205e-05					42h_41_II_fr12	0.00022773					42h_41_III_fr12	0.00024082
42h_42_I_fr12	0.000124904					42h_42_II_fr12	0.000428207					42h_42_III_fr12	5.7089e-05
GIASYWGVEPNK - 660.8328++						GIASYWGVEPNK - 660.8328++						GIASYWGVEPNK - 660.8328++
Replicate	Peak Area Ratio To Heavy		Sum fractions 5-7			Replicate	Peak Area Ratio To Heavy		Sum fractions 5-7			Replicate	Peak Area Ratio To Heavy		Sum fractions 5-7				Mean for three replicates			SD
42h_WT_I_fr3	0.00105824		WT	0.00651126		42h_WT_II_fr3	0.00131826		WT	0.00768372		42h_WT_III_fr3	0.00092499		WT	0.00734363			WT	0.00717954		WT	0.000603207
42h_41_I_fr3	0.000834934		f4-1	0.00613017		42h_41_II_fr3	0.000837486		f4-1	0.0123847		42h_41_III_fr3b	0.00118889		f4-1	0.0132343			f4-1	0.0105831		f4-1	0.00387966
42h_42_I_fr3	0.000842696		f4-2	0.0178909		42h_42_II_fr3	0.00068446		f4-2	0.0177554		42h_42_III_fr3	0.000737878		f4-2	0.0205674			f4-2	0.0187379		f4-2	0.00158582
42h_WT_I_fr4	0.00134239					42h_WT_II_fr4	0.00180848					42h_WT_III_fr4	0.00313299
42h_41_I_fr4	0.00120201					42h_41_II_fr4	0.000723927					42h_41_III_fr4	0.00189747
42h_42_I_fr4	0.00234891					42h_42_II_fr4	0.00121803					42h_42_III_fr4	0.000982774
42h_WT_I_fr5	0.00132744					42h_WT_II_fr5	0.00126898					42h_WT_III_fr5	0.00128782
42h_41_I_fr5	0.00114117					42h_41_II_fr5	0.000253821					42h_41_III_fr5	0.00124056
42h_42_I_fr5	0.0029963					42h_42_II_fr5	0.00139143					42h_42_III_fr5	0.00143587
42h_WT_I_fr6	0.00364873					42h_WT_II_fr6	0.0038765					42h_WT_III_fr6	0.00358983
42h_41_I_fr6	0.00312818					42h_41_II_fr6	0.0111245					42h_41_III_fr6	0.00898403
42h_42_I_fr6	0.0138602					42h_42_II_fr6	0.0144889					42h_42_III_fr6	0.0165325
42h_WT_I_fr7	0.00153508					42h_WT_II_fr7	0.00253824					42h_WT_III_fr7	0.00246598
42h_41_I_fr7	0.00186083					42h_41_II_fr7	0.00100644					42h_41_III_fr7	0.00300976
42h_42_I_fr7	0.00103441					42h_42_II_fr7	0.00187507					42h_42_III_fr7	0.00259899
42h_WT_I_fr8	0.000721603					42h_WT_II_fr8	0.00105154					42h_WT_III_fr8	0.00261063
42h_41_I_fr8	0.000942277					42h_41_II_fr8	0.00304454					42h_41_III_fr8	0.00434465
42h_42_I_fr8b	0.0023907					42h_42_II_fr8	0.00256474					42h_42_III_fr8	0.00364761
42h_WT_I_fr9	0.00333732					42h_WT_II_fr9	0.00178118					42h_WT_III_fr9b	0.0013358
42h_41_I_fr9	0.00129278					42h_41_II_fr9	0.00249681					42h_41_III_fr9	0.00462144
42h_42_I_fr9	0.0112567					42h_42_II_fr9	0.0085863					42h_42_III_fr9b	0.0118968
42h_WT_I_fr10	0.00241566					42h_WT_II_fr10	0.00370537					42h_WT_III_fr10	0.00247016
42h_41_I_fr10	0.00227699					42h_41_II_fr10	0.00464027					42h_41_III_fr10	0.00206974
42h_42_I_fr10	0.00233293					42h_42_II_fr10	0.00363945					42h_42_III_fr10	0.0041935
42h_WT_I_fr11	0.000759627					42h_WT_II_fr11	0.000560154					42h_WT_III_fr11	0.00140752
42h_41_I_fr11	0.00142765					42h_41_II_fr11	0.000386458					42h_41_III_fr11	0.00146223
42h_42_I_fr11	0.000499133					42h_42_II_fr11	0.00252763					42h_42_III_fr11	0.000705808
42h_WT_I_fr12	0.000243044					42h_WT_II_fr12	0.000739313					42h_WT_III_fr12b	0.00202531
42h_41_I_fr12	0.00103351					42h_41_II_fr12	0.00169603					42h_41_III_fr12	0.002243
42h_42_I_fr12	0.00010715					42h_42_II_fr12	0.000690568					42h_42_III_fr12	0.000564706
LPADATLR - 428.7480++						LPADATLR - 428.7480++						LPADATLR - 428.7480++
Replicate	Peak Area Ratio To Heavy		Sum fractions 5-7			Replicate	Peak Area Ratio To Heavy		Sum fractions 5-7			Replicate	Peak Area Ratio To Heavy		Sum fractions 5-7				Mean for three replicates			SD
42h_WT_I_fr3	7.76826e-05		WT	0.0018883		42h_WT_II_fr3	0.000147881		WT	0.00198902		42h_WT_III_fr3	8.09436e-05		WT	0.00204652			WT	0.00197461		WT	8.00871e-05
42h_41_I_fr3	0.000128343		f4-1	0.00294002		42h_41_II_fr3	8.5946e-05		f4-1	0.00676283		42h_41_III_fr3b	4.99647e-05		f4-1	0.00593275			f4-1	0.00521187		f4-1	0.00201078
42h_42_I_fr3	0.000238753		f4-2	0.0106389		42h_42_II_fr3	0.000130412		f4-2	0.0127532		42h_42_III_fr3	0.000136558		f4-2	0.011646			f4-2	0.0116794		f4-2	0.00105758
42h_WT_I_fr4	0.00011443					42h_WT_II_fr4	6.97473e-05					42h_WT_III_fr4	8.70873e-05
42h_41_I_fr4	8.2519e-05					42h_41_II_fr4	0.000129211					42h_41_III_fr4	7.54696e-05
42h_42_I_fr4	0.00014903					42h_42_II_fr4	0.000160049					42h_42_III_fr4	0.000120106
42h_WT_I_fr5	4.43405e-05					42h_WT_II_fr5	7.6629e-05					42h_WT_III_fr5	5.37241e-05
42h_41_I_fr5	7.86945e-05					42h_41_II_fr5	0.000109914					42h_41_III_fr5	0.00012155
42h_42_I_fr5	0.000147039					42h_42_II_fr5	0.000204313					42h_42_III_fr5	0.000137921
42h_WT_I_fr6	0.00167398					42h_WT_II_fr6	0.00180282					42h_WT_III_fr6	0.00168153
42h_41_I_fr6	0.00251221					42h_41_II_fr6	0.0058158					42h_41_III_fr6	0.00508728
42h_42_I_fr6	0.0100932					42h_42_II_fr6	0.0119627					42h_42_III_fr6	0.0111657
42h_WT_I_fr7	0.000169977					42h_WT_II_fr7	0.000109565					42h_WT_III_fr7	0.000311259
42h_41_I_fr7	0.000349117					42h_41_II_fr7	0.000837112					42h_41_III_fr7	0.000723924
42h_42_I_fr7	0.000398661					42h_42_II_fr7	0.00058628					42h_42_III_fr7	0.000342342
42h_WT_I_fr8	8.33329e-05					42h_WT_II_fr8	0.000103072					42h_WT_III_fr8	0.000186033
42h_41_I_fr8	0.000317918					42h_41_II_fr8	0.000377047					42h_41_III_fr8	0.000279247
42h_42_I_fr8b	0.000903374					42h_42_II_fr8	0.000734512					42h_42_III_fr8	0.000782221
42h_WT_I_fr9	0.000737122					42h_WT_II_fr9	0.000736802					42h_WT_III_fr9b	0.00109878
42h_41_I_fr9	0.000749833					42h_41_II_fr9	0.0013531					42h_41_III_fr9	0.00153983
42h_42_I_fr9	0.00539944					42h_42_II_fr9	0.00555949					42h_42_III_fr9b	0.00577419
42h_WT_I_fr10	0.00091719					42h_WT_II_fr10	0.00155845					42h_WT_III_fr10	0.00210028
42h_41_I_fr10	0.00126461					42h_41_II_fr10	0.00221028					42h_41_III_fr10	0.00204163
42h_42_I_fr10	0.00144635					42h_42_II_fr10	0.00219416					42h_42_III_fr10	0.0027368
42h_WT_I_fr11	0.000242144					42h_WT_II_fr11	0.00114245					42h_WT_III_fr11	0.000446934
42h_41_I_fr11	0.000887767					42h_41_II_fr11	0.000610602					42h_41_III_fr11	0.000914515
42h_42_I_fr11	0.000835356					42h_42_II_fr11	0.00103031					42h_42_III_fr11	0.00100445
42h_WT_I_fr12	3.61333e-05					42h_WT_II_fr12	8.33705e-05					42h_WT_III_fr12b	0.000230942
42h_41_I_fr12	6.53431e-05					42h_41_II_fr12	0.000248964					42h_41_III_fr12	0.000300357
42h_42_I_fr12	7.98784e-05					42h_42_II_fr12	8.806e-05					42h_42_III_fr12	0.000111215

## Sheet: NAD7
42h replicate I						42h replicate II						42h replicate III
LVDIGTVTAQQAK - 672.3801++						LVDIGTVTAQQAK - 672.3801++						LVDIGTVTAQQAK - 672.3801++
Replicate	Peak Area Ratio To Heavy		Sum fractions 3-8			Replicate	Peak Area Ratio To Heavy		Sum fractions 3-8			Replicate	Peak Area Ratio To Heavy		Sum fractions 3-8				Mean for three replicates			SD
42h_WT_I_fr3	0.000286268		WT	0.0343235		42h_WT_II_fr3	0.00116606		WT	0.0402535		42h_WT_III_fr3	0.000843509		WT	0.037308			WT	0.037295		WT	0.00296503
42h_41_I_fr3	0.000103527		f4-1	0.0229345		42h_41_II_fr3	0.000118697		f4-1	0.0229463		42h_41_III_fr3b	0.000599888		f4-1	0.0240379			f4-1	0.0233062		f4-1	0.000633674
42h_42_I_fr3	0.0002078		f4-2	0.0268436		42h_42_II_fr3	0.000703449		f4-2	0.0232847		42h_42_III_fr3	0.000336676		f4-2	0.0269886			f4-2	0.0257056		f4-2	0.00209784
42h_WT_I_fr4	0.0013854					42h_WT_II_fr4	0.0007892					42h_WT_III_fr4	0.000988412
42h_41_I_fr4	0.00048621					42h_41_II_fr4	0.000421598					42h_41_III_fr4	0.00172315
42h_42_I_fr4	0.000457523					42h_42_II_fr4	0.00161369					42h_42_III_fr4	0.000459256
42h_WT_I_fr5	0.0190023					42h_WT_II_fr5	0.0156297					42h_WT_III_fr5	0.0131075
42h_41_I_fr5	0.00679592					42h_41_II_fr5	0.0119946					42h_41_III_fr5	0.0122416
42h_42_I_fr5	0.0157614					42h_42_II_fr5	0.0120515					42h_42_III_fr5	0.0131303
42h_WT_I_fr6	0.00499994					42h_WT_II_fr6	0.00882795					42h_WT_III_fr6	0.00708769
42h_41_I_fr6	0.00516013					42h_41_II_fr6	0.00307392					42h_41_III_fr6	0.0038625
42h_42_I_fr6	0.00457242					42h_42_II_fr6	0.00401498					42h_42_III_fr6	0.00358458
42h_WT_I_fr7	0.00594936					42h_WT_II_fr7	0.00924415					42h_WT_III_fr7	0.00997653
42h_41_I_fr7	0.00660356					42h_41_II_fr7	0.00477119					42h_41_III_fr7	0.0039594
42h_42_I_fr7	0.00320174					42h_42_II_fr7	0.00349219					42h_42_III_fr7	0.00677198
42h_WT_I_fr8	0.00270021					42h_WT_II_fr8	0.00459645					42h_WT_III_fr8	0.00530438
42h_41_I_fr8	0.00378512					42h_41_II_fr8	0.00256631					42h_41_III_fr8	0.00165139
42h_42_I_fr8b	0.00264269					42h_42_II_fr8	0.0014089					42h_42_III_fr8	0.00270585
42h_WT_I_fr9	0.00112802					42h_WT_II_fr9	0.000693103					42h_WT_III_fr9b	0.00114268
42h_41_I_fr9	0.000841509					42h_41_II_fr9	0.00069732					42h_41_III_fr9	0.00071681
42h_42_I_fr9	0.000326566					42h_42_II_fr9	0.000681851					42h_42_III_fr9b	0.000159381
42h_WT_I_fr10	0.00046406					42h_WT_II_fr10	0.000541969					42h_WT_III_fr10	0.00026662
42h_41_I_fr10	0.000703534					42h_41_II_fr10	0.000302814					42h_41_III_fr10	0.00055003
42h_42_I_fr10	0.000283591					42h_42_II_fr10	0.000324887					42h_42_III_fr10	0.00059708
42h_WT_I_fr11	0.000969991					42h_WT_II_fr11	0.000491639					42h_WT_III_fr11	0.00130973
42h_41_I_fr11	0.000463044					42h_41_II_fr11	0.000566083					42h_41_III_fr11	0.000700223
42h_42_I_fr11	0.000648076					42h_42_II_fr11	0.000655199					42h_42_III_fr11	0.000744203
42h_WT_I_fr12	0.000118283					42h_WT_II_fr12	0.000806765					42h_WT_III_fr12b	0.00102785
42h_41_I_fr12	0.00244372					42h_41_II_fr12	0.00193238					42h_41_III_fr12	0.000281205
42h_42_I_fr12	0.000200033					42h_42_II_fr12	0.000855735					42h_42_III_fr12	0.00107165
DIDSFTQQFASR - 707.8335++						DIDSFTQQFASR - 707.8335++						DIDSFTQQFASR - 707.8335++
Replicate	Peak Area Ratio To Heavy		Sum fractions 3-8			Replicate	Peak Area Ratio To Heavy		Sum fractions 3-8			Replicate	Peak Area Ratio To Heavy		Sum fractions 3-8				Mean for three replicates			SD
42h_WT_I_fr3	0.000422692		WT	0.016529		42h_WT_II_fr3	0.000133803		WT	0.0214546		42h_WT_III_fr3	0.000405246		WT	0.0275081			WT	0.0218305		WT	0.00549922
42h_41_I_fr3	0.000118128		f4-1	0.00841626		42h_41_II_fr3	2.91834e-05		f4-1	0.0130406		42h_41_III_fr3b	0.000181697		f4-1	0.0139015			f4-1	0.0117861		f4-1	0.00294997
42h_42_I_fr3	0.0001035		f4-2	0.0151272		42h_42_II_fr3	0.000156661		f4-2	0.012039		42h_42_III_fr3	0.000340978		f4-2	0.01387			f4-2	0.0136787		f4-2	0.00155296
42h_WT_I_fr4	0.000679267					42h_WT_II_fr4	0.000207587					42h_WT_III_fr4	7.7346e-05
42h_41_I_fr4	0.000497808					42h_41_II_fr4	0.000119967					42h_41_III_fr4	0.000661286
42h_42_I_fr4	0.000224961					42h_42_II_fr4	0.000163431					42h_42_III_fr4	0.000336605
42h_WT_I_fr5	0.00940795					42h_WT_II_fr5	0.0128389					42h_WT_III_fr5	0.0133939
42h_41_I_fr5	0.00341631					42h_41_II_fr5	0.00669976					42h_41_III_fr5	0.0100156
42h_42_I_fr5	0.0101286					42h_42_II_fr5	0.00525965					42h_42_III_fr5	0.00736457
42h_WT_I_fr6	0.0025647					42h_WT_II_fr6	0.00386161					42h_WT_III_fr6	0.00490493
42h_41_I_fr6	0.000893734					42h_41_II_fr6	0.0013264					42h_41_III_fr6	0.00149451
42h_42_I_fr6	0.00113638					42h_42_II_fr6	0.00162906					42h_42_III_fr6	0.00291258
42h_WT_I_fr7	0.00177251					42h_WT_II_fr7	0.00297194					42h_WT_III_fr7	0.00333299
42h_41_I_fr7	0.0028982					42h_41_II_fr7	0.00177369					42h_41_III_fr7	0.000883618
42h_42_I_fr7	0.00124926					42h_42_II_fr7	0.00384652					42h_42_III_fr7	0.00145573
42h_WT_I_fr8	0.00168184					42h_WT_II_fr8	0.00144076					42h_WT_III_fr8	0.00539368
42h_41_I_fr8	0.000592083					42h_41_II_fr8	0.00309164					42h_41_III_fr8	0.000664827
42h_42_I_fr8b	0.00228447					42h_42_II_fr8	0.000983649					42h_42_III_fr8	0.00145949
42h_WT_I_fr9	0.00075112					42h_WT_II_fr9	0.000378708					42h_WT_III_fr9b	0.00158663
42h_41_I_fr9	0.00016333					42h_41_II_fr9	0.000272249					42h_41_III_fr9	0.00013255
42h_42_I_fr9	7.13267e-05					42h_42_II_fr9	0.000175923					42h_42_III_fr9b	5.84489e-05
42h_WT_I_fr10	5.42132e-05					42h_WT_II_fr10	0.000516081					42h_WT_III_fr10	0.000461894
42h_41_I_fr10	0.000240703					42h_41_II_fr10	6.52511e-05					42h_41_III_fr10	0.000290371
42h_42_I_fr10	9.27978e-05					42h_42_II_fr10	0.000178734					42h_42_III_fr10	0.000225987
42h_WT_I_fr11	0.000727033					42h_WT_II_fr11	0.000164945					42h_WT_III_fr11	0.000435818
42h_41_I_fr11	0.00117069					42h_41_II_fr11	5.80431e-05					42h_41_III_fr11	0.000126364
42h_42_I_fr11	4.8996e-05					42h_42_II_fr11	6.6837e-05					42h_42_III_fr11	9.01106e-05
42h_WT_I_fr12	0.000146848					42h_WT_II_fr12	0.000407147					42h_WT_III_fr12b	0.000667299
42h_41_I_fr12	0.000197469					42h_41_II_fr12	6.3846e-05					42h_41_III_fr12	0.000218024
42h_42_I_fr12	0.000217271					42h_42_II_fr12	8.74766e-05					42h_42_III_fr12	0.000183322
LLEFYER - 485.2556++						LLEFYER - 485.2556++						LLEFYER - 485.2556++
Replicate	Peak Area Ratio To Heavy		Sum fractions 3-8			Replicate	Peak Area Ratio To Heavy		Sum fractions 3-8			Replicate	Peak Area Ratio To Heavy		Sum fractions 3-8				Mean for three replicates			SD
42h_WT_I_fr3	0.000318779		WT	0.0134828		42h_WT_II_fr3	0.000181958		WT	0.0179918		42h_WT_III_fr3	0.000193033		WT	0.0173747			WT	0.0162831		WT	0.00244469
42h_41_I_fr3	0.000587768		f4-1	0.00941989		42h_41_II_fr3	0.000455689		f4-1	0.0105734		42h_41_III_fr3b	0.000523339		f4-1	0.0121564			f4-1	0.0107165		f4-1	0.00137384
42h_42_I_fr3	0.000232854		f4-2	0.0125666		42h_42_II_fr3	0.000147323		f4-2	0.0172966		42h_42_III_fr3	0.000147922		f4-2	0.00878297			f4-2	0.012882		f4-2	0.00426556
42h_WT_I_fr4	0.000232766					42h_WT_II_fr4	0.000653865					42h_WT_III_fr4	0.000578518
42h_41_I_fr4	0.000526936					42h_41_II_fr4	0.000737874					42h_41_III_fr4	0.000264753
42h_42_I_fr4	0.000310542					42h_42_II_fr4	0.000417631					42h_42_III_fr4	0.000154336
42h_WT_I_fr5	0.0074509					42h_WT_II_fr5	0.0090248					42h_WT_III_fr5	0.0100554
42h_41_I_fr5	0.0042959					42h_41_II_fr5	0.00409169					42h_41_III_fr5	0.00744016
42h_42_I_fr5	0.00787954					42h_42_II_fr5	0.00753372					42h_42_III_fr5	0.00518598
42h_WT_I_fr6	0.00152052					42h_WT_II_fr6	0.00274343					42h_WT_III_fr6	0.00300888
42h_41_I_fr6	0.00211337					42h_41_II_fr6	0.00273393					42h_41_III_fr6	0.00155741
42h_42_I_fr6	0.00177464					42h_42_II_fr6	0.00337263					42h_42_III_fr6	0.00156897
42h_WT_I_fr7	0.00218515					42h_WT_II_fr7	0.0040511					42h_WT_III_fr7	0.00169645
42h_41_I_fr7	0.00130532					42h_41_II_fr7	0.00153445					42h_41_III_fr7	0.00148721
42h_42_I_fr7	0.00171726					42h_42_II_fr7	0.0031538					42h_42_III_fr7	0.000591986
42h_WT_I_fr8	0.00177469					42h_WT_II_fr8	0.00133667					42h_WT_III_fr8	0.00184242
42h_41_I_fr8	0.000590599					42h_41_II_fr8	0.00101976					42h_41_III_fr8	0.000883498
42h_42_I_fr8b	0.000651757					42h_42_II_fr8	0.00267146					42h_42_III_fr8	0.00113377
42h_WT_I_fr9	0.000273528					42h_WT_II_fr9	0.000550873					42h_WT_III_fr9b	0.00040764
42h_41_I_fr9	0.000461677					42h_41_II_fr9	0.000438809					42h_41_III_fr9	0.000276149
42h_42_I_fr9	0.000889694					42h_42_II_fr9	0.000339178					42h_42_III_fr9b	0.000516973
42h_WT_I_fr10	0.000532949					42h_WT_II_fr10	0.000404903					42h_WT_III_fr10	0.000511549
42h_41_I_fr10	0.00162672					42h_41_II_fr10	0.000619183					42h_41_III_fr10	0.000666367
42h_42_I_fr10	0.000336782					42h_42_II_fr10	0.000584702					42h_42_III_fr10	0.000443915
42h_WT_I_fr11	0.000644379					42h_WT_II_fr11	0.000275615					42h_WT_III_fr11	0.000563465
42h_41_I_fr11	0.000457787					42h_41_II_fr11	0.000271859					42h_41_III_fr11	0.000972737
42h_42_I_fr11	0.000201743					42h_42_II_fr11	0.00064988					42h_42_III_fr11	0.000204856
42h_WT_I_fr12	8.49893e-05					42h_WT_II_fr12	0.000630146					42h_WT_III_fr12b	0.00091759
42h_41_I_fr12	7.92155e-05					42h_41_II_fr12	0.000258034					42h_41_III_fr12	0.000545532
42h_42_I_fr12	0.000160786					42h_42_II_fr12	7.24357e-05					42h_42_III_fr12	6.5565e-05

## Sheet: NAD75
42h replicate I						42h replicate II						42h replicate III
FASEVAGVQDLGILGR - 816.4412++						FASEVAGVQDLGILGR - 816.4412++						FASEVAGVQDLGILGR - 816.4412++
Replicate	Peak Area Ratio To Heavy		Sum fractions 3-5			Replicate	Peak Area Ratio To Heavy		Sum fractions 3-5			Replicate	Peak Area Ratio To Heavy		Sum fractions 3-5				Mean for three replicates			SD
42h_WT_I_fr3	0.0352332		WT	0.0796633		42h_WT_II_fr3	0.0439231		WT	0.0785188		42h_WT_III_fr3	0.031205		WT	0.0736308			WT	0.077271		WT	0.00320401
42h_41_I_fr3	0.0160802		f4-1	0.0518957		42h_41_II_fr3	0.0237259		f4-1	0.0446517		42h_41_III_fr3b	0.0321537		f4-1	0.068939			f4-1	0.0551621		f4-1	0.0124688
42h_42_I_fr3	0.0470445		f4-2	0.0807986		42h_42_II_fr3	0.0417421		f4-2	0.0740394		42h_42_III_fr3	0.0737515		f4-2	0.110017			f4-2	0.088285		f4-2	0.0191215
42h_WT_I_fr4	0.0245868					42h_WT_II_fr4	0.0225238					42h_WT_III_fr4	0.0213584
42h_41_I_fr4	0.024323					42h_41_II_fr4	0.0159159					42h_41_III_fr4	0.0260761
42h_42_I_fr4	0.0192269					42h_42_II_fr4	0.0243263					42h_42_III_fr4	0.0225369
42h_WT_I_fr5	0.0198432					42h_WT_II_fr5	0.012072					42h_WT_III_fr5	0.0210674
42h_41_I_fr5	0.0114925					42h_41_II_fr5	0.0050099					42h_41_III_fr5	0.0107091
42h_42_I_fr5	0.0145272					42h_42_II_fr5	0.00797096					42h_42_III_fr5	0.0137286
42h_WT_I_fr6	0.00433778					42h_WT_II_fr6	0.00594096					42h_WT_III_fr6	0.00604899
42h_41_I_fr6	0.0103668					42h_41_II_fr6	0.00467677					42h_41_III_fr6	0.00623202
42h_42_I_fr6	0.00932807					42h_42_II_fr6	0.00800281					42h_42_III_fr6	0.0128535
42h_WT_I_fr7	0.00589835					42h_WT_II_fr7	0.00136313					42h_WT_III_fr7	0.00481923
42h_41_I_fr7	0.00273116					42h_41_II_fr7	0.00573504					42h_41_III_fr7	0.00441739
42h_42_I_fr7	0.00197083					42h_42_II_fr7	0.00643847					42h_42_III_fr7	0.00739045
42h_WT_I_fr8	0.004112					42h_WT_II_fr8	0.000410376					42h_WT_III_fr8	0.0016159
42h_41_I_fr8	0.00265166					42h_41_II_fr8	0.0011645					42h_41_III_fr8	0.00329573
42h_42_I_fr8b	0.00504682					42h_42_II_fr8	0.00234117					42h_42_III_fr8	0.0116937
42h_WT_I_fr9	0.00447643					42h_WT_II_fr9	0.00798034					42h_WT_III_fr9b	0.0069116
42h_41_I_fr9	0.00836392					42h_41_II_fr9	0.00115191					42h_41_III_fr9	0.00603465
42h_42_I_fr9	0.00335227					42h_42_II_fr9	0.001992					42h_42_III_fr9b	0.00174855
42h_WT_I_fr10	0.00178725					42h_WT_II_fr10	0.00207046					42h_WT_III_fr10	0.00641998
42h_41_I_fr10	0.00234478					42h_41_II_fr10	0.00198888					42h_41_III_fr10	0.00134272
42h_42_I_fr10	0.00138084					42h_42_II_fr10	0.00103777					42h_42_III_fr10	0.00160294
42h_WT_I_fr11	0.000412798					42h_WT_II_fr11	0.00042246					42h_WT_III_fr11	0.000532183
42h_41_I_fr11	0.00124669					42h_41_II_fr11	0.000331662					42h_41_III_fr11	0.000494371
42h_42_I_fr11	0.000426044					42h_42_II_fr11	0.000394623					42h_42_III_fr11	0.00103318
42h_WT_I_fr12	0.000179066					42h_WT_II_fr12	0.000611274					42h_WT_III_fr12b	0.000681011
42h_41_I_fr12	0.00036293					42h_41_II_fr12	0.000144718					42h_41_III_fr12	0.000122987
42h_42_I_fr12	0.000156781					42h_42_II_fr12	0.000548971					42h_42_III_fr12	0.000304136
NPAIIVGAGLFNR - 671.3855++						NPAIIVGAGLFNR - 671.3855++						NPAIIVGAGLFNR - 671.3855++
Replicate	Peak Area Ratio To Heavy		Sum fractions 3-5			Replicate	Peak Area Ratio To Heavy		Sum fractions 3-4			Replicate	Peak Area Ratio To Heavy		Sum fractions 3-5				Mean for three replicates			SD
42h_WT_I_fr3	0.047979		WT	0.0738556		42h_WT_II_fr3	0.0541722		WT	0.0826748		42h_WT_III_fr3	0.0386022		WT	0.0720168			WT	0.0761824		WT	0.00569726
42h_41_I_fr3	0.0294519		f4-1	0.0545774		42h_41_II_fr3	0.0225561		f4-1	0.0479218		42h_41_III_fr3b	0.0364825		f4-1	0.0813993			f4-1	0.0612995		f4-1	0.0177222
42h_42_I_fr3	0.0438959		f4-2	0.0705136		42h_42_II_fr3	0.0618406		f4-2	0.0946231		42h_42_III_fr3	0.0542795		f4-2	0.0886			f4-2	0.0845789		f4-2	0.0125477
42h_WT_I_fr4	0.0157905					42h_WT_II_fr4	0.0212762					42h_WT_III_fr4	0.0254428
42h_41_I_fr4	0.0131493					42h_41_II_fr4	0.0174841					42h_41_III_fr4	0.0350895
42h_42_I_fr4	0.0232364					42h_42_II_fr4	0.0226592					42h_42_III_fr4	0.022773
42h_WT_I_fr5	0.0100861					42h_WT_II_fr5	0.00722643					42h_WT_III_fr5	0.00797174
42h_41_I_fr5	0.0119762					42h_41_II_fr5	0.00788162					42h_41_III_fr5	0.00982726
42h_42_I_fr5	0.00338121					42h_42_II_fr5	0.0101233					42h_42_III_fr5	0.0115475
42h_WT_I_fr6	0.0057532					42h_WT_II_fr6	0.00314308					42h_WT_III_fr6	0.00274497
42h_41_I_fr6	0.0042355					42h_41_II_fr6	0.0040224					42h_41_III_fr6	0.00147567
42h_42_I_fr6	0.00205009					42h_42_II_fr6	0.0107762					42h_42_III_fr6	0.00357788
42h_WT_I_fr7	0.00443136					42h_WT_II_fr7	0.0127461					42h_WT_III_fr7	0.00926024
42h_41_I_fr7	0.00563021					42h_41_II_fr7	0.00373643					42h_41_III_fr7	0.0076333
42h_42_I_fr7	0.00514351					42h_42_II_fr7	0.00670824					42h_42_III_fr7	0.00968483
42h_WT_I_fr8	0.00449069					42h_WT_II_fr8	0.00586699					42h_WT_III_fr8	0.00524558
42h_41_I_fr8	0.00540601					42h_41_II_fr8	0.00269904					42h_41_III_fr8	0.00164812
42h_42_I_fr8b	0.000700952					42h_42_II_fr8	0.00296534					42h_42_III_fr8	0.00190663
42h_WT_I_fr9	0.000483554					42h_WT_II_fr9	0.000579079					42h_WT_III_fr9b	0.0019486
42h_41_I_fr9	0.00350016					42h_41_II_fr9	0.00267515					42h_41_III_fr9	0.00270273
42h_42_I_fr9	0.00328275					42h_42_II_fr9	0.0027423					42h_42_III_fr9b	0.00250924
42h_WT_I_fr10	0.00191187					42h_WT_II_fr10	0.0023382					42h_WT_III_fr10	0.00349144
42h_41_I_fr10	0.00148051					42h_41_II_fr10	0.000580462					42h_41_III_fr10	0.00308605
42h_42_I_fr10	0.000716471					42h_42_II_fr10	0.00405043					42h_42_III_fr10	0.00214819
42h_WT_I_fr11	0.00355279					42h_WT_II_fr11	0.000800423					42h_WT_III_fr11	0.00300075
42h_41_I_fr11	0.000172473					42h_41_II_fr11	0.000814003					42h_41_III_fr11	0.00350375
42h_42_I_fr11	0.000767146					42h_42_II_fr11	0.00145782					42h_42_III_fr11	0.00162857
42h_WT_I_fr12	0.000769715					42h_WT_II_fr12	0.000602					42h_WT_III_fr12b	0.00795572
42h_41_I_fr12	0.00109474					42h_41_II_fr12	0.000887785					42h_41_III_fr12	0.000998548
42h_42_I_fr12	0.000864204					42h_42_II_fr12	0.000425527					42h_42_III_fr12	0.00207177

## Sheet: CA2
42h replicate I						42h replicate II						42h replicate III
NYINLAQIHASENSK - 567.9567+++						NYINLAQIHASENSK - 567.9567+++						NYINLAQIHASENSK - 567.9567+++
Replicate	Peak Area Ratio To Heavy		Sum fractions 6-8			Replicate	Peak Area Ratio To Heavy		Sum fractions 6-8			Replicate	Peak Area Ratio To Heavy		Sum fractions 6-8				Mean for three replicates			SD
42h_WT_I_fr3	0.00135116		WT	0.0809802		42h_WT_II_fr3	0.0022477		WT	0.081646		42h_WT_III_fr3	0.00305581		WT	0.0959057			WT	0.0861773		WT	0.00843161
42h_41_I_fr3	0.00109969		f4-1	0.0466143		42h_41_II_fr3	0.000239167		f4-1	0.0537864		42h_41_III_fr3b	0.000814081		f4-1	0.0601465			f4-1	0.0535157		f4-1	0.00677017
42h_42_I_fr3	0.00305404		f4-2	0.0513653		42h_42_II_fr3	0.00369119		f4-2	0.0915797		42h_42_III_fr3	0.000620703		f4-2	0.0678975			f4-2	0.0702808		f4-2	0.0202129
42h_WT_I_fr4	0.00121777					42h_WT_II_fr4	2.24918e-05					42h_WT_III_fr4	0.00145247
42h_41_I_fr4	0.000590108					42h_41_II_fr4	0.00024886					42h_41_III_fr4	0.000795125
42h_42_I_fr4	0.00128497					42h_42_II_fr4	0.00110983					42h_42_III_fr4	0.000502998
42h_WT_I_fr5	0.00290533					42h_WT_II_fr5	0.000884945					42h_WT_III_fr5	0.00165179
42h_41_I_fr5	0.000529249					42h_41_II_fr5	0.00124145					42h_41_III_fr5	0.00184788
42h_42_I_fr5	0.00139744					42h_42_II_fr5	0.000356436					42h_42_III_fr5	0.00115232
42h_WT_I_fr6	0.00506241					42h_WT_II_fr6	0.00225628					42h_WT_III_fr6	0.0130492
42h_41_I_fr6	0.00855686					42h_41_II_fr6	0.0189904					42h_41_III_fr6	0.0300562
42h_42_I_fr6	0.00943856					42h_42_II_fr6	0.00972145					42h_42_III_fr6	0.0087865
42h_WT_I_fr7	0.0687772					42h_WT_II_fr7	0.0683445					42h_WT_III_fr7	0.0722346
42h_41_I_fr7	0.0330642					42h_41_II_fr7	0.0285689					42h_41_III_fr7	0.0242916
42h_42_I_fr7	0.0404875					42h_42_II_fr7	0.0772642					42h_42_III_fr7	0.0548367
42h_WT_I_fr8	0.00714056					42h_WT_II_fr8	0.0110452					42h_WT_III_fr8	0.0106219
42h_41_I_fr8	0.00499318					42h_41_II_fr8	0.00622702					42h_41_III_fr8	0.00579864
42h_42_I_fr8b	0.00143921					42h_42_II_fr8	0.0045941					42h_42_III_fr8	0.0042743
42h_WT_I_fr9	0.00165607					42h_WT_II_fr9	0.00162312					42h_WT_III_fr9b	0.00324362
42h_41_I_fr9	0.00340283					42h_41_II_fr9	0.000541114					42h_41_III_fr9	0.00412516
42h_42_I_fr9	0.000464471					42h_42_II_fr9	0.00224474					42h_42_III_fr9b	0.000928995
42h_WT_I_fr10	0.00236601					42h_WT_II_fr10	0.00304826					42h_WT_III_fr10	0.00223895
42h_41_I_fr10	0.00721076					42h_41_II_fr10	0.00345503					42h_41_III_fr10	0.00107201
42h_42_I_fr10	0.00135911					42h_42_II_fr10	0.00393639					42h_42_III_fr10	0.00321431
42h_WT_I_fr11	0.000209915					42h_WT_II_fr11	0.00090484					42h_WT_III_fr11	0.00187525
42h_41_I_fr11	0.00177037					42h_41_II_fr11	0.00135179					42h_41_III_fr11	0.000918706
42h_42_I_fr11	0.000558822					42h_42_II_fr11	0.000608487					42h_42_III_fr11	0.00117608
42h_WT_I_fr12	0.000161546					42h_WT_II_fr12	0.000763988					42h_WT_III_fr12b	0.000736889
42h_41_I_fr12	0.000602748					42h_41_II_fr12	0.00063008					42h_41_III_fr12	0.000946412
42h_42_I_fr12	0.000157054					42h_42_II_fr12	0.000157825					42h_42_III_fr12	0.00063588
SFEQIEVER - 568.7828++						SFEQIEVER - 568.7828++						SFEQIEVER - 568.7828++
Replicate	Peak Area Ratio To Heavy		Sum fractions 6-8			Replicate	Peak Area Ratio To Heavy		Sum fractions 6-8			Replicate	Peak Area Ratio To Heavy		Sum fractions 6-8				Mean for three replicates			SD
42h_WT_I_fr3	6.81781e-05		WT	0.0469839		42h_WT_II_fr3	3.94797e-05		WT	0.0498045		42h_WT_III_fr3	0.000154186		WT	0.0660228			WT	0.0542704		WT	0.0102752
42h_41_I_fr3	0.000132277		f4-1	0.024509		42h_41_II_fr3	0.000107276		f4-1	0.0329704		42h_41_III_fr3b	7.42177e-05		f4-1	0.0338778			f4-1	0.0304524		f4-1	0.0051671
42h_42_I_fr3	6.52761e-05		f4-2	0.0347002		42h_42_II_fr3	8.54086e-05		f4-2	0.0446523		42h_42_III_fr3	0.000255864		f4-2	0.0465605			f4-2	0.041971		f4-2	0.0063686
42h_WT_I_fr4	0.000252902					42h_WT_II_fr4	0.000104573					42h_WT_III_fr4	0.000162251
42h_41_I_fr4	7.1079e-05					42h_41_II_fr4	0.000106875					42h_41_III_fr4	0.000191585
42h_42_I_fr4	3.53293e-05					42h_42_II_fr4	0.000290436					42h_42_III_fr4	0.00062019
42h_WT_I_fr5	0.000420738					42h_WT_II_fr5	0.000160613					42h_WT_III_fr5	0.000593013
42h_41_I_fr5	0.000263616					42h_41_II_fr5	0.000261689					42h_41_III_fr5	0.000231863
42h_42_I_fr5	0.000290642					42h_42_II_fr5	0.000261177					42h_42_III_fr5	0.000311943
42h_WT_I_fr6	0.00137887					42h_WT_II_fr6	0.00068137					42h_WT_III_fr6	0.00716837
42h_41_I_fr6	0.00385462					42h_41_II_fr6	0.0109076					42h_41_III_fr6	0.0151202
42h_42_I_fr6	0.00574082					42h_42_II_fr6	0.00571145					42h_42_III_fr6	0.00583626
42h_WT_I_fr7	0.0438354					42h_WT_II_fr7	0.0453887					42h_WT_III_fr7	0.0491029
42h_41_I_fr7	0.0174622					42h_41_II_fr7	0.0190521					42h_41_III_fr7	0.0168463
42h_42_I_fr7	0.0282757					42h_42_II_fr7	0.0378166					42h_42_III_fr7	0.0390894
42h_WT_I_fr8	0.00176957					42h_WT_II_fr8	0.00373438					42h_WT_III_fr8	0.00975154
42h_41_I_fr8	0.00319223					42h_41_II_fr8	0.00301075					42h_41_III_fr8	0.00191133
42h_42_I_fr8b	0.00068369					42h_42_II_fr8	0.00112426					42h_42_III_fr8	0.0016349
42h_WT_I_fr9	0.000769285					42h_WT_II_fr9	0.000623089					42h_WT_III_fr9b	0.000755267
42h_41_I_fr9	0.000614778					42h_41_II_fr9	0.000496285					42h_41_III_fr9	0.00114095
42h_42_I_fr9	0.000647683					42h_42_II_fr9	0.00095609					42h_42_III_fr9b	0.000837578
42h_WT_I_fr10	0.000707836					42h_WT_II_fr10	0.00102408					42h_WT_III_fr10	0.00197823
42h_41_I_fr10	0.00402308					42h_41_II_fr10	0.00228362					42h_41_III_fr10	0.0012
42h_42_I_fr10	0.000809699					42h_42_II_fr10	0.00173687					42h_42_III_fr10	0.00205965
42h_WT_I_fr11	0.00114334					42h_WT_II_fr11	0.00045327					42h_WT_III_fr11	0.000664017
42h_41_I_fr11	0.00118597					42h_41_II_fr11	0.000442516					42h_41_III_fr11	0.000925167
42h_42_I_fr11	0.00185747					42h_42_II_fr11	0.00136647					42h_42_III_fr11	0.000951191
42h_WT_I_fr12	6.28929e-05					42h_WT_II_fr12	0.000273926					42h_WT_III_fr12b	0.00175778
42h_41_I_fr12	0.000938885					42h_41_II_fr12	0.00107464					42h_41_III_fr12	0.000547008
42h_42_I_fr12	0.000285261					42h_42_II_fr12	0.000200173					42h_42_III_fr12	9.2652e-05
AIYTVGNWIR - 596.8273++						AIYTVGNWIR - 596.8273++						AIYTVGNWIR - 596.8273++
Replicate	Peak Area Ratio To Heavy		Sum fractions 6-8			Replicate	Peak Area Ratio To Heavy		Sum fractions 6-8			Replicate	Peak Area Ratio To Heavy		Sum fractions 6-8				Mean for three replicates			SD
42h_WT_I_fr3	0.00083381		WT	0.0589348		42h_WT_II_fr3	0.000119908		WT	0.103565		42h_WT_III_fr3	0.00037041		WT	0.0858824			WT	0.0827941		WT	0.0224749
42h_41_I_fr3	0.000413953		f4-1	0.0581613		42h_41_II_fr3	0.000509521		f4-1	0.0536337		42h_41_III_fr3b	0.000426022		f4-1	0.070293			f4-1	0.060696		f4-1	0.00861405
42h_42_I_fr3	0.000582898		f4-2	0.058703		42h_42_II_fr3	0.000760845		f4-2	0.0671386		42h_42_III_fr3	0.000568075		f4-2	0.0842164			f4-2	0.0700193		f4-2	0.0129984
42h_WT_I_fr4	0.000728913					42h_WT_II_fr4	0.000365866					42h_WT_III_fr4	0.000682379
42h_41_I_fr4	0.000652441					42h_41_II_fr4	0.000347122					42h_41_III_fr4	0.000633388
42h_42_I_fr4	0.000464244					42h_42_II_fr4	0.00025762					42h_42_III_fr4	0.000418672
42h_WT_I_fr5	0.00056927					42h_WT_II_fr5	0.000631298					42h_WT_III_fr5	0.00170423
42h_41_I_fr5	8.62831e-05					42h_41_II_fr5	0.00101246					42h_41_III_fr5	0.000880836
42h_42_I_fr5	0.000706039					42h_42_II_fr5	0.000491521					42h_42_III_fr5	0.00140481
42h_WT_I_fr6	0.00721451					42h_WT_II_fr6	0.00441062					42h_WT_III_fr6	0.0281045
42h_41_I_fr6	0.0182927					42h_41_II_fr6	0.0296053					42h_41_III_fr6	0.0445999
42h_42_I_fr6	0.0123884					42h_42_II_fr6	0.00915863					42h_42_III_fr6	0.0225115
42h_WT_I_fr7	0.0493675					42h_WT_II_fr7	0.0922964					42h_WT_III_fr7	0.0460965
42h_41_I_fr7	0.0266197					42h_41_II_fr7	0.0176431					42h_41_III_fr7	0.0199924
42h_42_I_fr7	0.0432735					42h_42_II_fr7	0.0532162					42h_42_III_fr7	0.0566874
42h_WT_I_fr8	0.00235271					42h_WT_II_fr8	0.00685821					42h_WT_III_fr8	0.0116815
42h_41_I_fr8	0.0132489					42h_41_II_fr8	0.00638527					42h_41_III_fr8	0.00570065
42h_42_I_fr8b	0.00304111					42h_42_II_fr8	0.00476382					42h_42_III_fr8	0.0050175
42h_WT_I_fr9	0.00127175					42h_WT_II_fr9	0.00102098					42h_WT_III_fr9b	0.00119747
42h_41_I_fr9	0.00199154					42h_41_II_fr9	0.0013064					42h_41_III_fr9	0.00121286
42h_42_I_fr9	0.00286764					42h_42_II_fr9	0.00304846					42h_42_III_fr9b	0.00302419
42h_WT_I_fr10	0.00220399					42h_WT_II_fr10	0.00693042					42h_WT_III_fr10	0.00304006
42h_41_I_fr10	0.00716837					42h_41_II_fr10	0.00417393					42h_41_III_fr10	0.000516521
42h_42_I_fr10	0.00188402					42h_42_II_fr10	0.00442651					42h_42_III_fr10	0.00367591
42h_WT_I_fr11	0.00133837					42h_WT_II_fr11	0.000676445					42h_WT_III_fr11	0.00106823
42h_41_I_fr11	0.00171811					42h_41_II_fr11	0.000997781					42h_41_III_fr11	0.00150522
42h_42_I_fr11	0.000416948					42h_42_II_fr11	0.000932606					42h_42_III_fr11	0.00319979
42h_WT_I_fr12	0.00640436					42h_WT_II_fr12	0.0105394					42h_WT_III_fr12b	0.00722716
42h_41_I_fr12	0.00390401					42h_41_II_fr12	0.00672893					42h_41_III_fr12	0.00369298
42h_42_I_fr12	0.0036488					42h_42_II_fr12	0.00684234					42h_42_III_fr12	0.00865606

## Sheet: SDH1-1
42h replicate I						42h replicate II						42h replicate III
AFGGQSLDFGK - 563.7800++						AFGGQSLDFGK - 563.7800++						AFGGQSLDFGK - 563.7800++
Replicate	Peak Area Ratio To Heavy		Sum fractions 3-5			Replicate	Peak Area Ratio To Heavy		Sum fractions 3-5			Replicate	Peak Area Ratio To Heavy		Sum fractions 3-5				Mean for three replicates			SD
42h_WT_I_fr3	0.00162337		WT	0.0384749		42h_WT_II_fr3	0.00365138		WT	0.0289088		42h_WT_III_fr3	0.0112393		WT	0.0332019			WT	0.0335285		WT	0.00479141
42h_41_I_fr3	0.0128557		f4-1	0.0301638		42h_41_II_fr3	0.018509		f4-1	0.0325913		42h_41_III_fr3b	0.0221403		f4-1	0.0344059			f4-1	0.032387		f4-1	0.00212842
42h_42_I_fr3	0.0181023		f4-2	0.0266099		42h_42_II_fr3	0.02835		f4-2	0.0410792		42h_42_III_fr3	0.0186629		f4-2	0.0315866			f4-2	0.0330919		f4-2	0.00735116
42h_WT_I_fr4	0.0327933					42h_WT_II_fr4	0.022015					42h_WT_III_fr4	0.017089
42h_41_I_fr4	0.00996141					42h_41_II_fr4	0.0103321					42h_41_III_fr4	0.00507106
42h_42_I_fr4	0.00542996					42h_42_II_fr4	0.00827118					42h_42_III_fr4	0.00813028
42h_WT_I_fr5	0.00405824					42h_WT_II_fr5	0.00324237					42h_WT_III_fr5	0.00487369
42h_41_I_fr5	0.0073467					42h_41_II_fr5	0.00375018					42h_41_III_fr5	0.00719455
42h_42_I_fr5	0.00307763					42h_42_II_fr5	0.00445804					42h_42_III_fr5	0.00479341
42h_WT_I_fr6	0.00607241					42h_WT_II_fr6	0.00969726					42h_WT_III_fr6	0.0147721
42h_41_I_fr6	0.00394544					42h_41_II_fr6	0.00562814					42h_41_III_fr6	0.00680346
42h_42_I_fr6	0.00761425					42h_42_II_fr6	0.00691918					42h_42_III_fr6	0.00913266
42h_WT_I_fr7	0.00155274					42h_WT_II_fr7	0.0013415					42h_WT_III_fr7	0.00554931
42h_41_I_fr7	0.00440922					42h_41_II_fr7	0.00297637					42h_41_III_fr7	0.00487013
42h_42_I_fr7	0.00252124					42h_42_II_fr7	0.00273299					42h_42_III_fr7	0.00349525
42h_WT_I_fr8	0.00296374					42h_WT_II_fr8	0.00439263					42h_WT_III_fr8	0.00303919
42h_41_I_fr8	0.0036549					42h_41_II_fr8	0.00281959					42h_41_III_fr8	0.00197133
42h_42_I_fr8b	0.00298023					42h_42_II_fr8	0.00424554					42h_42_III_fr8	0.00229877
42h_WT_I_fr9	0.00568322					42h_WT_II_fr9	0.00153018					42h_WT_III_fr9b	0.00347215
42h_41_I_fr9	0.00523396					42h_41_II_fr9	0.00541246					42h_41_III_fr9	0.00940629
42h_42_I_fr9	0.00854922					42h_42_II_fr9	0.0131359					42h_42_III_fr9b	0.0227967
42h_WT_I_fr10	0.0121179					42h_WT_II_fr10	0.0309071					42h_WT_III_fr10	0.0339974
42h_41_I_fr10	0.00990362					42h_41_II_fr10	0.0100969					42h_41_III_fr10	0.00837943
42h_42_I_fr10	0.0017392					42h_42_II_fr10	0.00613012					42h_42_III_fr10	0.00535268
42h_WT_I_fr11	0.000478738					42h_WT_II_fr11	0.00102861					42h_WT_III_fr11	0.00228175
42h_41_I_fr11	0.00123919					42h_41_II_fr11	0.000519923					42h_41_III_fr11	0.000544075
42h_42_I_fr11	0.000410349					42h_42_II_fr11	0.000667151					42h_42_III_fr11	0.000376079
42h_WT_I_fr12	0.000138383					42h_WT_II_fr12	0.00046871					42h_WT_III_fr12b	0.00102974
42h_41_I_fr12	0.000625249					42h_41_II_fr12	0.000678033					42h_41_III_fr12	0.000332393
42h_42_I_fr12	0.000148026					42h_42_II_fr12	0.000440537					42h_42_III_fr12	0.000206612
SSQTILATGGYGR - 655.8386++						SSQTILATGGYGR - 655.8386++						SSQTILATGGYGR - 655.8386++
Replicate	Peak Area Ratio To Heavy		Sum fractions 3-5			Replicate	Peak Area Ratio To Heavy		Sum fractions 3-5			Replicate	Peak Area Ratio To Heavy		Sum fractions 3-5				Mean for three replicates			SD
42h_WT_I_fr3	0.00403973		WT	0.0890689		42h_WT_II_fr3	0.0053968		WT	0.0922508		42h_WT_III_fr3	0.0272124		WT	0.0939501			WT	0.0917566		WT	0.00247784
42h_41_I_fr3	0.0195363		f4-1	0.0544025		42h_41_II_fr3	0.0366842		f4-1	0.0708605		42h_41_III_fr3b	0.0361376		f4-1	0.072613			f4-1	0.0659587		f4-1	0.0100462
42h_42_I_fr3	0.0421812		f4-2	0.0777581		42h_42_II_fr3	0.0477357		f4-2	0.0920624		42h_42_III_fr3	0.0399057		f4-2	0.0828756			f4-2	0.084232		f4-2	0.00724796
42h_WT_I_fr4	0.07691					42h_WT_II_fr4	0.0752877					42h_WT_III_fr4	0.0518247
42h_41_I_fr4	0.0228098					42h_41_II_fr4	0.0223776					42h_41_III_fr4	0.0259053
42h_42_I_fr4	0.0252691					42h_42_II_fr4	0.0279847					42h_42_III_fr4	0.0251753
42h_WT_I_fr5	0.00811917					42h_WT_II_fr5	0.0115663					42h_WT_III_fr5	0.0149131
42h_41_I_fr5	0.0120564					42h_41_II_fr5	0.0117987					42h_41_III_fr5	0.0105701
42h_42_I_fr5	0.0103078					42h_42_II_fr5	0.0163421					42h_42_III_fr5	0.0177947
42h_WT_I_fr6	0.0141008					42h_WT_II_fr6	0.0164956					42h_WT_III_fr6	0.0236617
42h_41_I_fr6	0.00780695					42h_41_II_fr6	0.00887107					42h_41_III_fr6	0.0104078
42h_42_I_fr6	0.0127426					42h_42_II_fr6	0.0140388					42h_42_III_fr6	0.0179859
42h_WT_I_fr7	0.00354924					42h_WT_II_fr7	0.00473696					42h_WT_III_fr7	0.00916146
42h_41_I_fr7	0.00902995					42h_41_II_fr7	0.005737					42h_41_III_fr7	0.00673628
42h_42_I_fr7	0.00660026					42h_42_II_fr7	0.00984679					42h_42_III_fr7	0.00737689
42h_WT_I_fr8	0.00167405					42h_WT_II_fr8	0.00423205					42h_WT_III_fr8	0.00431397
42h_41_I_fr8	0.0068048					42h_41_II_fr8	0.00414122					42h_41_III_fr8	0.00258484
42h_42_I_fr8b	0.00107565					42h_42_II_fr8	0.00191074					42h_42_III_fr8	0.00321501
42h_WT_I_fr9	0.00481					42h_WT_II_fr9	0.00254522					42h_WT_III_fr9b	0.00387977
42h_41_I_fr9	0.00176447					42h_41_II_fr9	0.00121429					42h_41_III_fr9	0.00252864
42h_42_I_fr9	0.0038848					42h_42_II_fr9	0.00395268					42h_42_III_fr9b	0.00642967
42h_WT_I_fr10	0.00372858					42h_WT_II_fr10	0.0113212					42h_WT_III_fr10	0.0176079
42h_41_I_fr10	0.00181674					42h_41_II_fr10	0.00315179					42h_41_III_fr10	0.00562951
42h_42_I_fr10	0.00433472					42h_42_II_fr10	0.0036534					42h_42_III_fr10	0.00542732
42h_WT_I_fr11	0.00328683					42h_WT_II_fr11	0.00633533					42h_WT_III_fr11	0.00935109
42h_41_I_fr11	0.00240258					42h_41_II_fr11	0.00194865					42h_41_III_fr11	0.00265968
42h_42_I_fr11	0.00209048					42h_42_II_fr11	0.00353402					42h_42_III_fr11	0.00508847
42h_WT_I_fr12	0.000837725					42h_WT_II_fr12	0.00141166					42h_WT_III_fr12b	0.00433686
42h_41_I_fr12	0.00201452					42h_41_II_fr12	0.00314669					42h_41_III_fr12	0.00153904
42h_42_I_fr12	0.000583449					42h_42_II_fr12	0.000833549					42h_42_III_fr12	0.00150833
NSNGSLPTSTIR - 623.8229++						NSNGSLPTSTIR - 623.8229++						NSNGSLPTSTIR - 623.8229++
Replicate	Peak Area Ratio To Heavy		Sum fractions 3-5			Replicate	Peak Area Ratio To Heavy		Sum fractions 3-5			Replicate	Peak Area Ratio To Heavy		Sum fractions 3-5				Mean for three replicates			SD
42h_WT_I_fr3	0.000190064		WT	0.00619308		42h_WT_II_fr3	0.000434591		WT	0.00499848		42h_WT_III_fr3	0.000807617		WT	0.00502036			WT	0.00540397		WT	0.000683471
42h_41_I_fr3	0.00216255		f4-1	0.00516129		42h_41_II_fr3	0.00242495		f4-1	0.00409029		42h_41_III_fr3b	0.00192337		f4-1	0.00333641			f4-1	0.004196		f4-1	0.00091702
42h_42_I_fr3	0.00350081		f4-2	0.00590522		42h_42_II_fr3	0.0023459		f4-2	0.00387021		42h_42_III_fr3	0.00176823		f4-2	0.00347536			f4-2	0.00441693		f4-2	0.00130393
42h_WT_I_fr4	0.00556729					42h_WT_II_fr4	0.00351148					42h_WT_III_fr4	0.00288717
42h_41_I_fr4	0.00167169					42h_41_II_fr4	0.00128779					42h_41_III_fr4	0.00111433
42h_42_I_fr4	0.0017726					42h_42_II_fr4	0.00117276					42h_42_III_fr4	0.00111616
42h_WT_I_fr5	0.000435719					42h_WT_II_fr5	0.00105242					42h_WT_III_fr5	0.00132557
42h_41_I_fr5	0.00132705					42h_41_II_fr5	0.000377545					42h_41_III_fr5	0.000298718
42h_42_I_fr5	0.000631805					42h_42_II_fr5	0.000351554					42h_42_III_fr5	0.000590964
42h_WT_I_fr6	0.000657569					42h_WT_II_fr6	0.00119118					42h_WT_III_fr6	0.000732957
42h_41_I_fr6	0.000205027					42h_41_II_fr6	0.000692488					42h_41_III_fr6	0.000507867
42h_42_I_fr6	0.000575755					42h_42_II_fr6	0.00111891					42h_42_III_fr6	0.000471008
42h_WT_I_fr7	0.000910298					42h_WT_II_fr7	0.000948519					42h_WT_III_fr7	0.000566853
42h_41_I_fr7	0.000856254					42h_41_II_fr7	0.000437625					42h_41_III_fr7	0.000701944
42h_42_I_fr7	0.00123783					42h_42_II_fr7	0.00118012					42h_42_III_fr7	0.000932497
42h_WT_I_fr8	0.000268472					42h_WT_II_fr8	0.000334021					42h_WT_III_fr8	0.000462944
42h_41_I_fr8	0.000688211					42h_41_II_fr8	0.00065269					42h_41_III_fr8	0.000567038
42h_42_I_fr8b	0.000345677					42h_42_II_fr8	0.000857103					42h_42_III_fr8	0.000894623
42h_WT_I_fr9	0.000236251					42h_WT_II_fr9	0.000291718					42h_WT_III_fr9b	0.00022417
42h_41_I_fr9	0.000201317					42h_41_II_fr9	0.000318513					42h_41_III_fr9	0.000317286
42h_42_I_fr9	0.000236067					42h_42_II_fr9	0.000257915					42h_42_III_fr9b	0.000325922
42h_WT_I_fr10	0.000343298					42h_WT_II_fr10	0.000384815					42h_WT_III_fr10	0.000818903
42h_41_I_fr10	0.000195591					42h_41_II_fr10	0.00019781					42h_41_III_fr10	0.000456181
42h_42_I_fr10	0.000374702					42h_42_II_fr10	0.000276724					42h_42_III_fr10	0.000395354
42h_WT_I_fr11	0.000230516					42h_WT_II_fr11	0.0022474					42h_WT_III_fr11	0.00037922
42h_41_I_fr11	0.000253284					42h_41_II_fr11	0.000269592					42h_41_III_fr11	0.000174218
42h_42_I_fr11	0.000152924					42h_42_II_fr11	0.000188811					42h_42_III_fr11	0.000227955
42h_WT_I_fr12	0.000287672					42h_WT_II_fr12	0.000224639					42h_WT_III_fr12b	0.000297826
42h_41_I_fr12	0.000656017					42h_41_II_fr12	0.000422489					42h_41_III_fr12	0.000219001
42h_42_I_fr12	0.000244655					42h_42_II_fr12	0.000333346					42h_42_III_fr12	0.000361146

## Sheet: SDH2-2
42h replicate I						42h replicate II							42h replicate III
WNPDNPGKPELQDYK - 600.9566+++						WNPDNPGKPELQDYK - 600.9566+++							WNPDNPGKPELQDYK - 600.9566+++
Replicate	Peak Area Ratio To Heavy		Sum fractions 7-9			Replicate	Peak Area Ratio To Heavy		Sum fractions 7-9				Replicate	Peak Area Ratio To Heavy		Sum fractions 7-9				Mean for three replicates			SD
42h_WT_I_fr3	0.00020273		WT	0.00841075		42h_WT_II_fr3	0.000169528		WT	0.0139847			42h_WT_IV_fr3c	0.000153694		WT	0.00963364			WT	0.0106764		WT	0.00292964
42h_41_I_fr3	0.00038689		f4-1	0.00489926		42h_41_II_fr3	0.000139085		f4-1	0.0066446			42h_41_IV_fr3	0.000308563		f4-1	0.00725234			f4-1	0.0062654		f4-1	0.00122151
42h_42_I_fr3	0.00013036		f4-2	0.00453026		42h_42_II_fr3	0.000133669		f4-2	0.00904548			42h_42_IV_fr3	0.000135231		f4-2	0.00831156			f4-2	0.00729577		f4-2	0.00242295
42h_WT_I_fr4	0.000129011					42h_WT_II_fr4	0.000111226						42h_WT_IV_fr4	0.000103175
42h_41_I_fr4	9.85836e-05					42h_41_II_fr4	0.00021396						42h_41_IV_fr4	0.000225673
42h_42_I_fr4	0.000251435					42h_42_II_fr4	0.000366896						42h_42_IV_fr4	6.36856e-05
42h_WT_I_fr5	0.000104348					42h_WT_II_fr5	8.4549e-05						42h_WT_IV_fr5	0.000309581
42h_41_I_fr5	0.000305005					42h_41_II_fr5	0.000156572						42h_41_IV_fr5	0.00030634
42h_42_I_fr5	0.000133064					42h_42_II_fr5	0.000178991						42h_42_IV_fr5	0.000230224
42h_WT_I_fr6	0.000231023					42h_WT_II_fr6	0.000301694						42h_WT_IV_fr6	4.44908e-05
42h_41_I_fr6	0.000148585					42h_41_II_fr6	0.000156537						42h_41_IV_fr6	7.61154e-05
42h_42_I_fr6	0.000192387					42h_42_II_fr6	0.000351164						42h_42_IV_fr6	0.000151063
42h_WT_I_fr7	0.00657133					42h_WT_II_fr7	0.0101778						42h_WT_IV_fr7	0.00801943
42h_41_I_fr7	0.00251586					42h_41_II_fr7	0.00429256						42h_41_IV_fr7	0.00589379
42h_42_I_fr7	0.00334232					42h_42_II_fr7	0.00690389						42h_42_IV_fr7	0.00721906
42h_WT_I_fr8	0.00104002					42h_WT_II_fr8	0.0021303						42h_WT_IV_fr8	0.00156972
42h_41_I_fr8	0.00081152					42h_41_II_fr8	0.00130605						42h_41_IV_fr8	0.00128244
42h_42_I_fr8b	0.00019991					42h_42_II_fr8	0.000971971						42h_42_IV_fr8	0.000941439
42h_WT_I_fr9	0.000799393					42h_WT_II_fr9	0.00167662						42h_WT_IV_fr9	0.00240395
42h_41_I_fr9	0.00157188					42h_41_II_fr9	0.00104599						42h_41_IV_fr9	0.000660116
42h_42_I_fr9	0.000988034					42h_42_II_fr9	0.00116962						42h_42_IV_fr9	0.000883009
42h_WT_I_fr10	0.000475487					42h_WT_II_fr10	0.000464344						42h_WT_IV_fr10	0.000519282
42h_41_I_fr10	0.000226067					42h_41_II_fr10	0.000347153						42h_41_IV_fr10	0.000142466
42h_42_I_fr10	0.000440197					42h_42_II_fr10	0.000314331						42h_42_IV_fr10	5.7229e-05
42h_WT_I_fr11	0.000471369					42h_WT_II_fr11	0.000208135						42h_WT_IV_fr11	0.000470173
42h_41_I_fr11	0.000451379					42h_41_II_fr11	0.000561671						42h_41_IV_fr11	0.000174616
42h_42_I_fr11	0.000202806					42h_42_II_fr11	0.000465818						42h_42_IV_fr11	0.000355788
42h_WT_I_fr12	0.000161496					42h_WT_II_fr12	0.000151477						42h_WT_IV_fr12	0.000212237
42h_41_I_fr12	0.000691897					42h_41_II_fr12	0.000158764						42h_41_IV_fr12	0.000153971
42h_42_I_fr12	0.00015958					42h_42_II_fr12	0.000221026						42h_42_IV_fr12	0.000212151

## Sheet: SDH2-3
42h replicate I						42h replicate II						42h replicate III
HLLSDPLVR - 525.3087++						HLLSDPLVR - 525.3087++						HLLSDPLVR - 525.3087++
Replicate	Peak Area Ratio To Heavy		Sum fractions 3-8			Replicate	Peak Area Ratio To Heavy		Sum fractions 3-8			Replicate	Peak Area Ratio To Heavy		Sum fractions 3-8				Mean for three replicates			SD
42h_WT_I_fr3	2.49548e-05		WT	0.00405007		42h_WT_II_fr3	0.000122		WT	0.00523412		42h_WT_III_fr3	3.6643e-05		WT	0.00498705			WT	0.00475708		WT	0.000624626
42h_41_I_fr3	5.08521e-05		f4-1	0.00651131		42h_41_II_fr3	0.000184082		f4-1	0.00766959		42h_41_III_fr3b	0.00031419		f4-1	0.0081395			f4-1	0.00744014		f4-1	0.000837999
42h_42_I_fr3	4.41192e-05		f4-2	0.00620169		42h_42_II_fr3	0.000176349		f4-2	0.00948053		42h_42_III_fr3	3.21785e-05		f4-2	0.0112896			f4-2	0.00899062		f4-2	0.00257912
42h_WT_I_fr4	0.0001605					42h_WT_II_fr4	9.9508e-05					42h_WT_III_fr4	0.000182258
42h_41_I_fr4	0.000115931					42h_41_II_fr4	0.000104177					42h_41_III_fr4	4.88535e-05
42h_42_I_fr4	0.000144116					42h_42_II_fr4	8.3459e-05					42h_42_III_fr4	2.36291e-05
42h_WT_I_fr5	5.87009e-05					42h_WT_II_fr5	0.000302644					42h_WT_III_fr5	0.000128701
42h_41_I_fr5	0.000102727					42h_41_II_fr5	3.52799e-05					42h_41_III_fr5	3.92229e-05
42h_42_I_fr5	3.47746e-05					42h_42_II_fr5	0.000395753					42h_42_III_fr5	0.000156593
42h_WT_I_fr6	0.0027905					42h_WT_II_fr6	0.00334267					42h_WT_III_fr6	0.00236139
42h_41_I_fr6	0.00397606					42h_41_II_fr6	0.0057176					42h_41_III_fr6	0.00569945
42h_42_I_fr6	0.00462957					42h_42_II_fr6	0.00725767					42h_42_III_fr6	0.00872165
42h_WT_I_fr7	0.000599659					42h_WT_II_fr7	0.000786404					42h_WT_III_fr7	0.00109504
42h_41_I_fr7	0.000778499					42h_41_II_fr7	0.000728664					42h_41_III_fr7	0.00120123
42h_42_I_fr7	0.00126275					42h_42_II_fr7	0.00131438					42h_42_III_fr7	0.00106013
42h_WT_I_fr8	0.00041575					42h_WT_II_fr8	0.000580892					42h_WT_III_fr8	0.00118302
42h_41_I_fr8	0.00148724					42h_41_II_fr8	0.000899788					42h_41_III_fr8	0.000836556
42h_42_I_fr8b	8.63571e-05					42h_42_II_fr8	0.000252912					42h_42_III_fr8	0.00129547
42h_WT_I_fr9	0.000190987					42h_WT_II_fr9	3.239e-05					42h_WT_III_fr9b	0.000133254
42h_41_I_fr9	0.000258774					42h_41_II_fr9	2.41933e-05					42h_41_III_fr9	0.000404182
42h_42_I_fr9	9.07225e-05					42h_42_II_fr9	0.000127391					42h_42_III_fr9b	3.39192e-05
42h_WT_I_fr10	4.51598e-05					42h_WT_II_fr10	9.65789e-05					42h_WT_III_fr10	0.00049349
42h_41_I_fr10	5.89208e-05					42h_41_II_fr10	0.000136226					42h_41_III_fr10	0.000198272
42h_42_I_fr10	8.74547e-05					42h_42_II_fr10	0.000257551					42h_42_III_fr10	0.000186766
42h_WT_I_fr11	0.000176969					42h_WT_II_fr11	0.000488848					42h_WT_III_fr11	0.00018381
42h_41_I_fr11	0.000682615					42h_41_II_fr11	0.000955331					42h_41_III_fr11	0.00144976
42h_42_I_fr11	0.00052723					42h_42_II_fr11	0.000632839					42h_42_III_fr11	0.0005317
42h_WT_I_fr12	7.31183e-05					42h_WT_II_fr12	0.00014306					42h_WT_III_fr12b	0.000839893
42h_41_I_fr12	0.00014625					42h_41_II_fr12	0.000565404					42h_41_III_fr12	0.000480309
42h_42_I_fr12	0.000190391					42h_42_II_fr12	0.000238314					42h_42_III_fr12	6.59011e-05
GLNPASAILK - 492.2978++						GLNPASAILK - 492.2978++						GLNPASAILK - 492.2978++
Replicate	Peak Area Ratio To Heavy		Sum fractions 3-8			Replicate	Peak Area Ratio To Heavy		Sum fractions 3-8			Replicate	Peak Area Ratio To Heavy		Sum fractions 3-8				Mean for three replicates			SD
42h_WT_I_fr3	0.000162914		WT	0.00966364		42h_WT_II_fr3	0.000194798		WT	0.0141396		42h_WT_III_fr3	0.000499096		WT	0.0129278			WT	0.0122437		WT	0.00231509
42h_41_I_fr3	0.000342319		f4-1	0.011919		42h_41_II_fr3	0.000116218		f4-1	0.013318		42h_41_III_fr3b	0.000190487		f4-1	0.019017			f4-1	0.0147513		f4-1	0.00375985
42h_42_I_fr3	0.000352672		f4-2	0.0127129		42h_42_II_fr3	0.000864992		f4-2	0.0170514		42h_42_III_fr3	0.00036025		f4-2	0.0154275			f4-2	0.015064		f4-2	0.00219201
42h_WT_I_fr4	0.000216059					42h_WT_II_fr4	0.000458408					42h_WT_III_fr4	0.00031271
42h_41_I_fr4	0.000408647					42h_41_II_fr4	0.000461824					42h_41_III_fr4	0.000177291
42h_42_I_fr4	0.000246937					42h_42_II_fr4	0.000337471					42h_42_III_fr4	0.000835212
42h_WT_I_fr5	0.00113328					42h_WT_II_fr5	0.000561129					42h_WT_III_fr5	0.000766955
42h_41_I_fr5	0.000221813					42h_41_II_fr5	0.000799286					42h_41_III_fr5	0.000795626
42h_42_I_fr5	0.000822806					42h_42_II_fr5	0.000516365					42h_42_III_fr5	0.000748361
42h_WT_I_fr6	0.00625245					42h_WT_II_fr6	0.00743924					42h_WT_III_fr6	0.00611764
42h_41_I_fr6	0.00430561					42h_41_II_fr6	0.00717408					42h_41_III_fr6	0.0102119
42h_42_I_fr6	0.00858018					42h_42_II_fr6	0.010966					42h_42_III_fr6	0.00790353
42h_WT_I_fr7	0.000660801					42h_WT_II_fr7	0.00271469					42h_WT_III_fr7	0.00214365
42h_41_I_fr7	0.00290771					42h_41_II_fr7	0.00254815					42h_41_III_fr7	0.00519532
42h_42_I_fr7	0.00152091					42h_42_II_fr7	0.00217255					42h_42_III_fr7	0.00475196
42h_WT_I_fr8	0.00123814					42h_WT_II_fr8	0.00277135					42h_WT_III_fr8	0.00308779
42h_41_I_fr8	0.00373288					42h_41_II_fr8	0.00221845					42h_41_III_fr8	0.00244644
42h_42_I_fr8b	0.00118937					42h_42_II_fr8	0.00219404					42h_42_III_fr8	0.00082823
42h_WT_I_fr9	0.000331476					42h_WT_II_fr9	0.000369549					42h_WT_III_fr9b	0.000396307
42h_41_I_fr9	0.000503572					42h_41_II_fr9	0.00089696					42h_41_III_fr9	0.000136213
42h_42_I_fr9	0.000235961					42h_42_II_fr9	0.000608654					42h_42_III_fr9b	0.000395773
42h_WT_I_fr10	0.000287983					42h_WT_II_fr10	0.00035617					42h_WT_III_fr10	0.000501284
42h_41_I_fr10	0.000677783					42h_41_II_fr10	0.000516621					42h_41_III_fr10	0.000921476
42h_42_I_fr10	0.000244875					42h_42_II_fr10	0.000277137					42h_42_III_fr10	0.000425436
42h_WT_I_fr11	0.000361798					42h_WT_II_fr11	0.000525727					42h_WT_III_fr11	0.00137035
42h_41_I_fr11	0.000508875					42h_41_II_fr11	0.000674014					42h_41_III_fr11	0.00158199
42h_42_I_fr11	0.00110925					42h_42_II_fr11	0.000846776					42h_42_III_fr11	0.0011339
42h_WT_I_fr12	0.000197751					42h_WT_II_fr12	0.000575659					42h_WT_III_fr12b	0.00133025
42h_41_I_fr12	0.00204626					42h_41_II_fr12	0.0014036					42h_41_III_fr12	0.000627529
42h_42_I_fr12	0.000239264					42h_42_II_fr12	0.000315442					42h_42_III_fr12	0.000187343
LQAITESETK - 560.2982++						LQAITESETK - 560.2982++						LQAITESETK - 560.2982++
Replicate	Peak Area Ratio To Heavy		Sum fractions 3-8			Replicate	Peak Area Ratio To Heavy		Sum fractions 3-8			Replicate	Peak Area Ratio To Heavy		Sum fractions 3-8				Mean for three replicates			SD
42h_WT_I_fr3	8.72839e-05		WT	0.00765895		42h_WT_II_fr3	9.78525e-05		WT	0.0107677		42h_WT_III_fr3	0.000339552		WT	0.0138007			WT	0.0107425		WT	0.00307098
42h_41_I_fr3	0.00013247		f4-1	0.0100182		42h_41_II_fr3	0.000160164		f4-1	0.0131169		42h_41_III_fr3b	0.000239046		f4-1	0.0169029			f4-1	0.013346		f4-1	0.00344806
42h_42_I_fr3	0.000245878		f4-2	0.0114931		42h_42_II_fr3	0.000256935		f4-2	0.0160058		42h_42_III_fr3	0.000135266		f4-2	0.015828			f4-2	0.0144423		f4-2	0.00255559
42h_WT_I_fr4	0.000250643					42h_WT_II_fr4	0.000456992					42h_WT_III_fr4	0.000366784
42h_41_I_fr4	0.000164895					42h_41_II_fr4	0.000372043					42h_41_III_fr4	0.000520544
42h_42_I_fr4	0.000288615					42h_42_II_fr4	0.000281417					42h_42_III_fr4	0.000497409
42h_WT_I_fr5	0.00011721					42h_WT_II_fr5	0.000143231					42h_WT_III_fr5	0.000183733
42h_41_I_fr5	0.000184372					42h_41_II_fr5	0.000204191					42h_41_III_fr5	0.000481981
42h_42_I_fr5	0.0001657					42h_42_II_fr5	0.000135219					42h_42_III_fr5	0.000234354
42h_WT_I_fr6	0.00476671					42h_WT_II_fr6	0.00542958					42h_WT_III_fr6	0.00711697
42h_41_I_fr6	0.00535113					42h_41_II_fr6	0.00845508					42h_41_III_fr6	0.0112534
42h_42_I_fr6	0.00851074					42h_42_II_fr6	0.0112112					42h_42_III_fr6	0.0115418
42h_WT_I_fr7	0.00131449					42h_WT_II_fr7	0.00288231					42h_WT_III_fr7	0.00386196
42h_41_I_fr7	0.00216124					42h_41_II_fr7	0.00247207					42h_41_III_fr7	0.00319298
42h_42_I_fr7	0.00166786					42h_42_II_fr7	0.00246372					42h_42_III_fr7	0.00243241
42h_WT_I_fr8	0.00112261					42h_WT_II_fr8	0.00175778					42h_WT_III_fr8	0.00193175
42h_41_I_fr8	0.00202411					42h_41_II_fr8	0.00145333					42h_41_III_fr8	0.00121499
42h_42_I_fr8b	0.000614351					42h_42_II_fr8	0.00165727					42h_42_III_fr8	0.000986694
42h_WT_I_fr9	0.000341814					42h_WT_II_fr9	0.000153882					42h_WT_III_fr9b	0.000402482
42h_41_I_fr9	0.000351325					42h_41_II_fr9	0.000417962					42h_41_III_fr9	0.000256304
42h_42_I_fr9	0.000139591					42h_42_II_fr9	0.000207056					42h_42_III_fr9b	0.000200945
42h_WT_I_fr10	0.000149426					42h_WT_II_fr10	0.000388876					42h_WT_III_fr10	0.000333004
42h_41_I_fr10	0.00056681					42h_41_II_fr10	0.000307223					42h_41_III_fr10	0.000359339
42h_42_I_fr10	0.000515221					42h_42_II_fr10	0.000474983					42h_42_III_fr10	0.000342204
42h_WT_I_fr11	0.000812949					42h_WT_II_fr11	0.00392184					42h_WT_III_fr11	0.000457999
42h_41_I_fr11	0.00154348					42h_41_II_fr11	0.00100012					42h_41_III_fr11	0.000847694
42h_42_I_fr11	0.000608217					42h_42_II_fr11	0.00116083					42h_42_III_fr11	0.00117502
42h_WT_I_fr12	0.00015447					42h_WT_II_fr12	0.000347208					42h_WT_III_fr12b	0.000976401
42h_41_I_fr12	0.000130792					42h_41_II_fr12	0.00159191					42h_41_III_fr12	0.000749234
42h_42_I_fr12	0.000299607					42h_42_II_fr12	0.000258703					42h_42_III_fr12	0.000382225

## Sheet: Rieske
42h replicate I						42h replicate II							42h replicate III
FVYASVLR - 477.7740++						FVYASVLR - 477.7740++							FVYASVLR - 477.7740++
Replicate	Peak Area Ratio To Heavy		Sum fractions 7-9			Replicate	Peak Area Ratio To Heavy		Sum fractions 7-9				Replicate	Peak Area Ratio To Heavy		Sum fractions 7-9				Mean for three replicates			SD
42h_WT_I_fr3	0.000321048		WT	0.00452021		42h_WT_II_fr3	0.000164496		WT	0.00476361			42h_WT_IV_fr3c	0.000130957		WT	0.0037328			WT	0.00433887		WT	0.000538797
42h_41_I_fr3	8.59361e-05		f4-1	0.0030672		42h_41_II_fr3	0.000311351		f4-1	0.00277371			42h_41_IV_fr3	0.000212742		f4-1	0.00418865			f4-1	0.00334319		f4-1	0.000746753
42h_42_I_fr3	0.000482537		f4-2	0.00365012		42h_42_II_fr3	0.000213135		f4-2	0.00345119			42h_42_IV_fr3	0.000374627		f4-2	0.00346794			f4-2	0.00352308		f4-2	0.000110333
42h_WT_I_fr4	0.000395789					42h_WT_II_fr4	0.000332135						42h_WT_IV_fr4	0.000107748
42h_41_I_fr4	0.000149647					42h_41_II_fr4	0.000266686						42h_41_IV_fr4	6.9041e-05
42h_42_I_fr4	0.000335426					42h_42_II_fr4	0.00030959						42h_42_IV_fr4	0.000141727
42h_WT_I_fr5	0.000149248					42h_WT_II_fr5	9.26897e-05						42h_WT_IV_fr5	6.47684e-05
42h_41_I_fr5	0.00017736					42h_41_II_fr5	0.000105975						42h_41_IV_fr5	0.000124947
42h_42_I_fr5	0.000232282					42h_42_II_fr5	0.000166045						42h_42_IV_fr5	0.000167568
42h_WT_I_fr6	0.000232144					42h_WT_II_fr6	0.000331414						42h_WT_IV_fr6	0.000272244
42h_41_I_fr6	0.000377567					42h_41_II_fr6	0.000103277						42h_41_IV_fr6	0.000346025
42h_42_I_fr6	0.000655922					42h_42_II_fr6	0.000343912						42h_42_IV_fr6	0.0003811
42h_WT_I_fr7	0.000498551					42h_WT_II_fr7	0.000939469						42h_WT_IV_fr7	0.000479957
42h_41_I_fr7	0.000695233					42h_41_II_fr7	0.000410361						42h_41_IV_fr7	0.0011221
42h_42_I_fr7	0.000775477					42h_42_II_fr7	0.000921325						42h_42_IV_fr7	0.000583767
42h_WT_I_fr8	0.00384951					42h_WT_II_fr8	0.00316521						42h_WT_IV_fr8	0.00252452
42h_41_I_fr8	0.00200313					42h_41_II_fr8	0.00193592						42h_41_IV_fr8	0.0029125
42h_42_I_fr8b	0.00252819					42h_42_II_fr8	0.00223347						42h_42_IV_fr8	0.00244686
42h_WT_I_fr9	0.000172147					42h_WT_II_fr9	0.000658931						42h_WT_IV_fr9	0.00072833
42h_41_I_fr9	0.000368836					42h_41_II_fr9	0.000427426						42h_41_IV_fr9	0.000154049
42h_42_I_fr9	0.000346449					42h_42_II_fr9	0.000296395						42h_42_IV_fr9	0.000437318
42h_WT_I_fr10	0.00053399					42h_WT_II_fr10	0.000844083						42h_WT_IV_fr10	0.000737334
42h_41_I_fr10	0.000430234					42h_41_II_fr10	0.000405108						42h_41_IV_fr10	0.000421607
42h_42_I_fr10	0.000297432					42h_42_II_fr10	0.000311476						42h_42_IV_fr10	0.000410368
42h_WT_I_fr11	0.00427147					42h_WT_II_fr11	0.00146946						42h_WT_IV_fr11	0.0017594
42h_41_I_fr11	0.00105346					42h_41_II_fr11	0.000961831						42h_41_IV_fr11	0.00374498
42h_42_I_fr11	0.00220066					42h_42_II_fr11	0.00276769						42h_42_IV_fr11	0.00238105
42h_WT_I_fr12	0.000764626					42h_WT_II_fr12	0.00146041						42h_WT_IV_fr12	0.00484295
42h_41_I_fr12	0.000342265					42h_41_II_fr12	0.00215327						42h_41_IV_fr12	0.00011449
42h_42_I_fr12	0.000257546					42h_42_II_fr12	0.000104393						42h_42_IV_fr12	0.000154512

## Sheet: COX2
42h replicate I						42h replicate II						42h replicate III
LNQISILVQR - 592.3615++						LNQISILVQR - 592.3615++						LNQISILVQR - 592.3615++
Replicate	Peak Area Ratio To Heavy		Sum fractions 5-7			Replicate	Peak Area Ratio To Heavy		Sum fractions 5-7			Replicate	Peak Area Ratio To Heavy		Sum fractions 5-7				Mean for three replicates			SD
42h_WT_I_fr3	0.00524633		WT	0.679517		42h_WT_II_fr3	0.00513417		WT	0.512022		42h_WT_III_fr3	0.00307841		WT	0.503925			WT	0.565155		WT	0.0991232
42h_41_I_fr3	0.00555854		f4-1	0.285297		42h_41_II_fr3	0.00135731		f4-1	0.307832		42h_41_III_fr3b	0.00365801		f4-1	0.294035			f4-1	0.295721		f4-1	0.0113618
42h_42_I_fr3	0.003111		f4-2	0.355922		42h_42_II_fr3	0.0134268		f4-2	0.337146		42h_42_III_fr3	0.00424096		f4-2	0.293616			f4-2	0.328895		f4-2	0.0319625
42h_WT_I_fr4	0.0208171					42h_WT_II_fr4	0.0113198					42h_WT_III_fr4	0.00874096
42h_41_I_fr4	0.0107549					42h_41_II_fr4	0.0087244					42h_41_III_fr4	0.00914989
42h_42_I_fr4	0.0273649					42h_42_II_fr4	0.0102645					42h_42_III_fr4	0.0333657
42h_WT_I_fr5	0.0136159					42h_WT_II_fr5	0.00239616					42h_WT_III_fr5	0.0081065
42h_41_I_fr5	0.00313954					42h_41_II_fr5	0.00562948					42h_41_III_fr5	0.00515529
42h_42_I_fr5	0.0242629					42h_42_II_fr5	0.00582583					42h_42_III_fr5	0.00820092
42h_WT_I_fr6	0.505817					42h_WT_II_fr6	0.255354					42h_WT_III_fr6	0.30354
42h_41_I_fr6	0.197048					42h_41_II_fr6	0.231771					42h_41_III_fr6	0.238192
42h_42_I_fr6	0.310464					42h_42_II_fr6	0.206523					42h_42_III_fr6	0.23303
42h_WT_I_fr7	0.160083					42h_WT_II_fr7	0.254272					42h_WT_III_fr7	0.192279
42h_41_I_fr7	0.085109					42h_41_II_fr7	0.0704311					42h_41_III_fr7	0.0506874
42h_42_I_fr7	0.0211956					42h_42_II_fr7	0.124797					42h_42_III_fr7	0.0523848
42h_WT_I_fr8	0.0135108					42h_WT_II_fr8	0.0252728					42h_WT_III_fr8	0.0452173
42h_41_I_fr8	0.0307327					42h_41_II_fr8	0.00925342					42h_41_III_fr8	0.0203109
42h_42_I_fr8b	0.0119678					42h_42_II_fr8	0.0215856					42h_42_III_fr8	0.0387466
42h_WT_I_fr9	0.0070464					42h_WT_II_fr9	0.015317					42h_WT_III_fr9b	0.033247
42h_41_I_fr9	0.0209372					42h_41_II_fr9	0.0204978					42h_41_III_fr9	0.00722388
42h_42_I_fr9	0.00569152					42h_42_II_fr9	0.0330166					42h_42_III_fr9b	0.0154478
42h_WT_I_fr10	0.00960477					42h_WT_II_fr10	0.01349					42h_WT_III_fr10	0.016909
42h_41_I_fr10	0.0212184					42h_41_II_fr10	0.0119022					42h_41_III_fr10	0.0189117
42h_42_I_fr10	0.00785184					42h_42_II_fr10	0.0171757					42h_42_III_fr10	0.00779208
42h_WT_I_fr11	0.0625569					42h_WT_II_fr11	0.0377527					42h_WT_III_fr11	0.0215608
42h_41_I_fr11	0.0190319					42h_41_II_fr11	0.00209546					42h_41_III_fr11	0.018758
42h_42_I_fr11	0.00323514					42h_42_II_fr11	0.0194544					42h_42_III_fr11	0.0162948
42h_WT_I_fr12	0.0226164					42h_WT_II_fr12	0.0387083					42h_WT_III_fr12b	0.0631406
42h_41_I_fr12	0.0159112					42h_41_II_fr12	0.0251392					42h_41_III_fr12	0.020793
42h_42_I_fr12	0.00290305					42h_42_II_fr12	0.00947445					42h_42_III_fr12	0.00745844
LLEVDNR - 429.7376++						LLEVDNR - 429.7376++						LLEVDNR - 429.7376++
Replicate	Peak Area Ratio To Heavy		Sum fractions 5-7			Replicate	Peak Area Ratio To Heavy		Sum fractions 5-7			Replicate	Peak Area Ratio To Heavy		Sum fractions 5-7				Mean for three replicates			SD
42h_WT_I_fr3	0.000814297		WT	0.0354024		42h_WT_II_fr3	0.000872185		WT	0.0420102		42h_WT_III_fr3	0.000919452		WT	0.0383976			WT	0.0386034		WT	0.00330869
42h_41_I_fr3	0.00042475		f4-1	0.0134518		42h_41_II_fr3	0.000535431		f4-1	0.0182608		42h_41_III_fr3b	0.000579429		f4-1	0.0192679			f4-1	0.0169935		f4-1	0.00310826
42h_42_I_fr3	0.000413148		f4-2	0.0141815		42h_42_II_fr3	0.00044955		f4-2	0.0217854		42h_42_III_fr3	0.000678957		f4-2	0.0202014			f4-2	0.0187228		f4-2	0.00401179
42h_WT_I_fr4	0.000368351					42h_WT_II_fr4	0.000484455					42h_WT_III_fr4	0.00048387
42h_41_I_fr4	0.000310782					42h_41_II_fr4	0.000358128					42h_41_III_fr4	0.00039571
42h_42_I_fr4	0.000280237					42h_42_II_fr4	0.000451128					42h_42_III_fr4	0.000198777
42h_WT_I_fr5	0.000251408					42h_WT_II_fr5	0.000622875					42h_WT_III_fr5	0.000218741
42h_41_I_fr5	0.000170821					42h_41_II_fr5	0.000665129					42h_41_III_fr5	0.000762473
42h_42_I_fr5	9.11173e-05					42h_42_II_fr5	0.000655803					42h_42_III_fr5	0.000246252
42h_WT_I_fr6	0.0205158					42h_WT_II_fr6	0.0149066					42h_WT_III_fr6	0.0249715
42h_41_I_fr6	0.0080328					42h_41_II_fr6	0.0125953					42h_41_III_fr6	0.0146515
42h_42_I_fr6	0.0122668					42h_42_II_fr6	0.0148805					42h_42_III_fr6	0.0157191
42h_WT_I_fr7	0.0146352					42h_WT_II_fr7	0.0264807					42h_WT_III_fr7	0.0132074
42h_41_I_fr7	0.00524819					42h_41_II_fr7	0.00500042					42h_41_III_fr7	0.00385392
42h_42_I_fr7	0.00182358					42h_42_II_fr7	0.00624911					42h_42_III_fr7	0.00423601
42h_WT_I_fr8	0.00104267					42h_WT_II_fr8	0.000918363					42h_WT_III_fr8	0.00306698
42h_41_I_fr8	0.00287538					42h_41_II_fr8	0.00186029					42h_41_III_fr8	0.00419047
42h_42_I_fr8b	0.00130559					42h_42_II_fr8	0.00244411					42h_42_III_fr8	0.00637021
42h_WT_I_fr9	0.00235885					42h_WT_II_fr9	0.00212578					42h_WT_III_fr9b	0.00429772
42h_41_I_fr9	0.001348					42h_41_II_fr9	0.00176505					42h_41_III_fr9	0.00279311
42h_42_I_fr9	0.0011414					42h_42_II_fr9	0.00184579					42h_42_III_fr9b	0.00244794
42h_WT_I_fr10	0.000956625					42h_WT_II_fr10	0.00215586					42h_WT_III_fr10	0.0020672
42h_41_I_fr10	0.00130529					42h_41_II_fr10	0.00125432					42h_41_III_fr10	0.00120597
42h_42_I_fr10	0.000579609					42h_42_II_fr10	0.000553811					42h_42_III_fr10	0.000820833
42h_WT_I_fr11	0.000471764					42h_WT_II_fr11	0.00142803					42h_WT_III_fr11	0.00106774
42h_41_I_fr11	0.00142764					42h_41_II_fr11	0.00105046					42h_41_III_fr11	0.000850563
42h_42_I_fr11	0.000195451					42h_42_II_fr11	0.000427094					42h_42_III_fr11	0.000688417
42h_WT_I_fr12	0.00033286					42h_WT_II_fr12	0.000129416					42h_WT_III_fr12b	0.00072519
42h_41_I_fr12	0.000281582					42h_41_II_fr12	0.000569208					42h_41_III_fr12	0.000353794
42h_42_I_fr12	3.36199e-05					42h_42_II_fr12	0.000433246					42h_42_III_fr12	0.00037676
IIVTSADVLHSWAVPSLGVK - 698.0649+++						IIVTSADVLHSWAVPSLGVK - 698.0649+++						IIVTSADVLHSWAVPSLGVK - 698.0649+++
Replicate	Peak Area Ratio To Heavy		Sum fractions 5-7			Replicate	Peak Area Ratio To Heavy		Sum fractions 5-7			Replicate	Peak Area Ratio To Heavy		Sum fractions 5-7				Mean for three replicates			SD
42h_WT_I_fr3	0.000891789		WT	0.1807		42h_WT_II_fr3	0.00119764		WT	0.156935		42h_WT_III_fr3	7.94633e-05		WT	0.205343			WT	0.180993		WT	0.0242049
42h_41_I_fr3	0.000200736		f4-1	0.0736826		42h_41_II_fr3	0.000534018		f4-1	0.0789459		42h_41_III_fr3b	0.000173385		f4-1	0.0880513			f4-1	0.0802266		f4-1	0.00726944
42h_42_I_fr3	0.000202462		f4-2	0.070718		42h_42_II_fr3	0.00146508		f4-2	0.089271		42h_42_III_fr3	0.000346311		f4-2	0.128112			f4-2	0.0960336		f4-2	0.0292884
42h_WT_I_fr4	0.000369547					42h_WT_II_fr4	0.00090785					42h_WT_III_fr4	0.00215418
42h_41_I_fr4	0.000617313					42h_41_II_fr4	0.000226241					42h_41_III_fr4	0.000228114
42h_42_I_fr4	0.000396796					42h_42_II_fr4	0.000632035					42h_42_III_fr4	0.000648673
42h_WT_I_fr5	0.000699556					42h_WT_II_fr5	0.000118633					42h_WT_III_fr5	0.000721673
42h_41_I_fr5	0.000198981					42h_41_II_fr5	0.00129306					42h_41_III_fr5	0.000512402
42h_42_I_fr5	0.000434618					42h_42_II_fr5	0.000952226					42h_42_III_fr5	0.000901339
42h_WT_I_fr6	0.113019					42h_WT_II_fr6	0.0463886					42h_WT_III_fr6	0.131202
42h_41_I_fr6	0.0459601					42h_41_II_fr6	0.0536182					42h_41_III_fr6	0.0758226
42h_42_I_fr6	0.0624629					42h_42_II_fr6	0.0583301					42h_42_III_fr6	0.114728
42h_WT_I_fr7	0.0669818					42h_WT_II_fr7	0.110428					42h_WT_III_fr7	0.0734194
42h_41_I_fr7	0.0275236					42h_41_II_fr7	0.0240347					42h_41_III_fr7	0.0117163
42h_42_I_fr7	0.00782046					42h_42_II_fr7	0.0299887					42h_42_III_fr7	0.012482
42h_WT_I_fr8	0.00393142					42h_WT_II_fr8	0.00432096					42h_WT_III_fr8	0.0160574
42h_41_I_fr8	0.0159241					42h_41_II_fr8	0.0127424					42h_41_III_fr8	0.0112974
42h_42_I_fr8b	0.00476116					42h_42_II_fr8	0.00914967					42h_42_III_fr8	0.00937106
42h_WT_I_fr9	0.00700228					42h_WT_II_fr9	0.00296305					42h_WT_III_fr9b	0.00840827
42h_41_I_fr9	0.00563594					42h_41_II_fr9	0.00654071					42h_41_III_fr9	0.00422968
42h_42_I_fr9	0.00649502					42h_42_II_fr9	0.00387109					42h_42_III_fr9b	0.00498605
42h_WT_I_fr10	0.00579723					42h_WT_II_fr10	0.00736759					42h_WT_III_fr10	0.00910558
42h_41_I_fr10	0.0061547					42h_41_II_fr10	0.00638037					42h_41_III_fr10	0.00567196
42h_42_I_fr10	0.0039323					42h_42_II_fr10	0.00472685					42h_42_III_fr10	0.00303442
42h_WT_I_fr11	0.00522556					42h_WT_II_fr11	0.002559					42h_WT_III_fr11	0.0100617
42h_41_I_fr11	0.00553506					42h_41_II_fr11	0.00716237					42h_41_III_fr11	0.0049047
42h_42_I_fr11	0.00114006					42h_42_II_fr11	0.00553008					42h_42_III_fr11	0.00794727
42h_WT_I_fr12	0.000500112					42h_WT_II_fr12	0.00239601					42h_WT_III_fr12b	0.0039709
42h_41_I_fr12	0.00172639					42h_41_II_fr12	0.00422306					42h_41_III_fr12	0.00251488
42h_42_I_fr12	0.000147153					42h_42_II_fr12	0.000218462					42h_42_III_fr12	0.00176637

## Sheet: COXVC
42h replicate I						42h replicate II						42h replicate III
TFYDLLER - 528.7717++						TFYDLLER - 528.7717++						TFYDLLER - 528.7717++
Replicate	Peak Area Ratio To Heavy		Sum fractions 10-12			Replicate	Peak Area Ratio To Heavy		Sum fractions 10-12			Replicate	Peak Area Ratio To Heavy		Sum fractions 10-12				Mean for three replicates			SD
42h_WT_II_fr3	0.00036785		WT	0.0486956		42h_WT_III_fr3	0.000122233		WT	0.0301085		42h_WT_IV_fr3c	0.000421629		WT	0.0257088			WT	0.0348376		WT	0.0122013
42h_41_II_fr3	0.00044226		f4-1	0.0345807		42h_41_III_fr3b	0.000556747		f4-1	0.0418809		42h_41_IV_fr3	0.000608362		f4-1	0.0369659			f4-1	0.0378092		f4-1	0.00372246
42h_42_II_fr3	0.000603363		f4-2	0.0420102		42h_42_III_fr3	0.000313581		f4-2	0.0419391		42h_42_IV_fr3	0.000299493		f4-2	0.0301205			f4-2	0.0380233		f4-2	0.00684409
42h_WT_II_fr4	0.000222201					42h_WT_III_fr4	0.000438908					42h_WT_IV_fr4	0.00108293
42h_41_II_fr4	0.000283457					42h_41_III_fr4	0.000294448					42h_41_IV_fr4	0.000417032
42h_42_II_fr4	0.000350237					42h_42_III_fr4	0.000311856					42h_42_IV_fr4	0.000859917
42h_WT_II_fr5	0.000676069					42h_WT_III_fr5	0.000302821					42h_WT_IV_fr5	0.000319307
42h_41_II_fr5	0.000339756					42h_41_III_fr5	0.000735682					42h_41_IV_fr5	0.000582272
42h_42_II_fr5	0.00025093					42h_42_III_fr5	0.000233334					42h_42_IV_fr5	0.000754798
42h_WT_II_fr6	0.000729594					42h_WT_III_fr6	0.000261762					42h_WT_IV_fr6	0.000416444
42h_41_II_fr6	0.00047109					42h_41_III_fr6	0.000407385					42h_41_IV_fr6	0.000574394
42h_42_II_fr6	0.000940918					42h_42_III_fr6	0.000499526					42h_42_IV_fr6	0.000371882
42h_WT_II_fr7	0.000265031					42h_WT_III_fr7	0.000496344					42h_WT_IV_fr7	0.00091494
42h_41_II_fr7	0.000431996					42h_41_III_fr7	0.000234467					42h_41_IV_fr7	0.000268215
42h_42_II_fr7	0.000442868					42h_42_III_fr7	0.000448653					42h_42_IV_fr7	0.000770116
42h_WT_II_fr8	0.000198284					42h_WT_III_fr8	0.000303238					42h_WT_IV_fr8	0.000199005
42h_41_II_fr8	0.000135785					42h_41_III_fr8	0.000243473					42h_41_IV_fr8	0.000667604
42h_42_II_fr8	0.000937963					42h_42_III_fr8	0.000340469					42h_42_IV_fr8	0.000361827
42h_WT_II_fr9	0.000136952					42h_WT_III_fr9b	0.000387529					42h_WT_IV_fr9	0.000177728
42h_41_II_fr9	0.000205477					42h_41_III_fr9	0.000492698					42h_41_IV_fr9	0.000481823
42h_42_II_fr9	0.000100431					42h_42_III_fr9b	0.000541129					42h_42_IV_fr9	0.000464794
42h_WT_II_fr10	0.000499529					42h_WT_III_fr10	0.000466077					42h_WT_IV_fr10	0.000574354
42h_41_II_fr10	0.000493242					42h_41_III_fr10	0.000512459					42h_41_IV_fr10	0.00117715
42h_42_II_fr10	0.000338896					42h_42_III_fr10	0.000669724					42h_42_IV_fr10	0.000370555
42h_WT_II_fr11	0.019656					42h_WT_III_fr11	0.00788523					42h_WT_IV_fr11	0.00693191
42h_41_II_fr11	0.00860446					42h_41_III_fr11	0.0291911					42h_41_IV_fr11	0.0334334
42h_42_II_fr11	0.0382342					42h_42_III_fr11	0.0393495					42h_42_IV_fr11	0.029351
42h_WT_II_fr12	0.02854					42h_WT_III_fr12b	0.0217572					42h_WT_IV_fr12	0.0182026
42h_41_II_fr12	0.025483					42h_41_III_fr12	0.0121774					42h_41_IV_fr12	0.00235529
42h_42_II_fr12	0.00343711					42h_42_III_fr12	0.00191987					42h_42_IV_fr12	0.000398939
APP/TAIR shows single proteome mapping of this peptide but UniProt shows also in At3g62400 (5C-2)

[truncated: 5 more sheets: ATP1, ATP2, VDAC1, VDAC3, PHB3]
